# Supplementary material for: Establishment of soil strength in a nourished wetland using thin layer placement of dredged sediment
Source: PLoS One. 2021 May 11;16(5):e0251420. doi: 10.1371/journal.pone.0251420 (PMC8112682; doi:10.1371/journal.pone.0251420)
Supplement: S1 Data — (XLSX) [file pone.0251420.s001.xlsx]

## Sheet: CPT
	Discharge, 0m fs (kPa)				Interior, 20m fs (kPa)				Interior, 40m fs (kPa)			Interior, 60m fs (kPa)				Interior, 80m fs (kPa)				Interior, 100m fs (kPa)				Natural Ridge, 40m fs (kPa)				Natural Ridge, 60m fs (kPa)				Natural Ridge, 80m fs (kPa)				Natural Ridge, 100m fs (kPa)				Control, Low form, fs (kPa)			Control, High form, fs (kPa)			Compact, Veg Tip (kPa)
Depth (m)	a	b	c	d	a	b	c	d	a	b	c	a	b	c	d	a	b	c	d	a	b	c	d	a	b	c	d	a	b	c	d	a	b	c	d	a	b	c	d	a	b	c	a	b	c	a	b	c	d
0	0.337299	0.0777737	0.419602	0.381645	0.179089	0.828752	0	0.792543	13.4998	2.77062	4.50031	1.68132	0.772622	1.55309	0.44678	2.74914	0.336676	5.65005	2.04127	0.805328	3.67126	6.4587	2.35906	4.26286	3.34331	3.17426	0.585912	0.628051	3.50501	0.335885	1.13394	0.656402	0.164361	1.1928	0.167527	0.405622	0.238612	2.14411	1.73966	8.11607	1.0045	0.269499	1.95662	1.11071	13.8627	283.749	340.13	412.206	332.248
0.005	4.20597	2.56222	3.46918	2.76855	6.2555	3.70835	0.609789	6.33325	16.1999	7.53524	12.916	3.28191	1.60966	3.46026	2.15713	3.52218	1.81015	11.5504	5.9752	2.58681	11.0149	13.3016	5.19265	9.1476	9.46492	7.56785	5.90502	3.39528	9.50501	3.55462	4.87312	1.542	1.09726	2.47588	0.728026	2.27454	5.85586	4.09616	4.13637	15.8267	3.70498	8.19136	6.72925	10.7894	21.6431	301.186	348.397	421.236	346.018
0.01	8.27245	5.57456	6.77604	5.65413	12.2705	7.31163	7.73117	11.9255	18.8918	12.2076	20.963	4.79287	2.63689	5.2585	3.76863	4.3724	3.51	17.0401	9.70348	4.88077	17.8326	19.8738	9.09786	14.0569	15.538	11.9675	11.2318	6.69725	15.4961	7.67559	9.54247	2.50005	1.98838	3.72422	1.47676	4.62672	11.3373	6.21554	7.16375	23.8985	8.21485	18.4311	13.0246	20.0373	29.1601	316.943	355.704	428.914	358.438
0.015	12.5367	9.1148	10.3402	9.03839	18.224	11.6386	17.1609	17.5694	21.5757	16.7878	28.6413	6.21417	3.84097	6.94782	5.28129	5.29978	5.43623	22.1192	13.2261	7.68721	24.1244	26.1753	13.3732	18.9906	21.5627	16.3733	16.5661	10.7482	21.4784	12.6988	15.142	3.53054	2.83771	4.93782	2.39528	7.57718	16.6829	8.50226	10.8218	32.3316	14.5341	30.9888	21.095	28.8544	36.4138	331.02	362.05	435.238	369.507
0.02	16.9988	13.1829	14.1616	12.9213	24.1161	16.6892	28.5497	23.2648	24.2515	21.2757	35.951	7.54584	5.24109	8.52822	6.6951	6.30434	7.58882	26.7878	16.543	11.0061	29.8904	32.2062	17.832	23.9489	27.5388	20.7851	21.9081	15.5191	27.4517	19.936	21.6717	4.63348	3.64527	6.11668	3.45836	11.1807	21.8927	10.9563	15.1105	41.1258	22.6627	47.3363	30.7056	37.2408	43.404	343.416	367.436	440.21	379.226
0.025	21.6587	17.7789	18.2403	17.3029	29.9467	22.4635	41.3565	29.0117	26.9191	25.6714	42.8921	8.78786	6.86585	9.99969	8.01007	7.38607	9.9678	31.0457	19.6543	15.4916	35.1304	37.9664	22.8019	28.9317	33.4665	25.203	27.2578	21.1329	33.4162	28.1538	29.7791	5.80886	4.41104	7.2608	4.6588	15.297	26.9667	13.5777	20.0299	50.2812	32.6007	65.4497	41.4163	45.1964	50.1309	354.132	371.861	443.828	387.595
0.03	26.5164	22.9029	22.5763	22.1832	35.7159	28.9615	55.1705	34.8103	29.5787	29.9749	49.4645	9.94023	8.64093	11.3622	9.2262	8.54496	12.5731	34.9038	22.56	20.5314	39.6828	43.456	28.6461	33.9389	39.3457	29.627	32.615	27.6452	39.3718	37.0453	39.1564	7.05668	5.13504	8.37019	5.97412	19.8431	31.9048	16.3664	26.274	59.7978	44.3481	85.872	52.4051	52.7212	56.5944	363.168	375.326	446.094	394.613
0.035	31.5719	28.5547	27.1696	27.5622	41.4237	36.1832	69.8976	40.6604	32.2302	34.1861	55.6683	11.003	10.4642	12.6159	10.3435	9.78103	16.1268	38.1417	25.2599	25.8564	43.9098	49.733	34.9644	38.9707	45.1764	34.057	37.9799	34.7637	45.3184	46.368	49.6231	8.37695	5.81726	9.44483	7.35521	24.4814	36.7072	19.3225	33.2807	69.6756	57.9049	108.676	63.0787	59.8152	62.7946	370.523	377.83	447.006	400.281
0.04	36.8253	36.0434	32.0201	35.5131	47.07	46.3223	84.8843	46.562	34.8736	38.3051	61.5034	11.9761	12.2907	13.7606	11.3619	11.0943	19.8244	40.9011	27.7542	31.6266	48.223	55.2495	40.8315	44.027	50.9587	38.4931	43.3525	42.2749	51.2563	55.8712	60.9528	10.211	6.45769	10.9418	8.75384	29.3575	41.3737	23.2388	40.6973	79.9146	76.5385	133.493	74.135	66.4784	68.7314	376.198	379.373	446.566	404.599
0.045	42.2764	43.584	37.1279	43.5512	55.1141	56.6683	98.3133	53.2828	37.5089	42.3319	66.9698	12.8595	14.0518	14.7964	12.2815	12.4847	23.5818	43.3878	30.311	37.6383	51.4163	59.9136	46.7239	49.1078	56.6924	42.9353	48.7326	49.7918	59.3753	65.2672	72.8175	12.0508	7.05635	12.3947	10.1535	34.6262	46.3593	27.115	48.3843	93.2337	95.9979	157.72	83.6719	72.7109	74.4048	380.192	379.956	444.772	407.566
0.05	47.9253	51.5173	42.493	51.0791	62.7365	67.1676	109.714	60.4554	40.1361	46.2665	72.0676	13.6533	15.6658	15.7232	13.1023	13.9523	27.323	45.8433	32.4691	43.4177	53.1311	63.9291	52.414	54.2132	62.3777	47.3836	54.1204	56.9202	67.2449	74.2781	84.868	13.8381	7.61322	13.7209	11.4988	40.1874	50.9335	31.0422	57.4403	107.307	114.154	181.56	91.605	78.897	79.8148	382.506	379.579	441.626	409.183
0.055	55.1965	59.7458	48.1154	59.072	69.2061	77.7494	120.36	67.7106	42.7553	50.1088	76.7968	14.5093	17.0533	17.0246	13.8242	15.393	30.5307	48.3687	33.9955	48.7725	54.5747	67.883	57.2587	59.343	68.0145	51.838	59.5158	63.2828	74.6441	82.6723	96.6589	15.5304	8.12831	14.8411	12.7318	45.7801	55.4063	34.9401	65.9553	121.592	134.441	204.977	98.2414	84.4952	84.9615	383.14	378.24	437.126	409.45
0.06	62.3734	67.7359	55.018	66.1044	74.6037	88.2963	130.53	75.6077	45.3663	53.8589	81.4135	15.19	18.1595	18.0835	14.7575	17.0255	33.6747	50.9657	35.3579	54.081	56.6408	71.6509	60.894	64.4973	73.6028	56.2984	64.9189	68.6587	80.5793	90.309	107.879	17.0197	8.60163	15.6794	13.7957	51.1295	59.9664	38.8367	73.3648	135.12	153.732	226.428	104.119	90.6987	89.8448	382.093	375.942	431.273	408.366
0.065	69.8383	76.7537	62.3903	73.002	79.2653	98.74	139.371	83.8806	47.9692	57.2431	84.8959	15.7178	18.972	18.8759	15.5124	18.8208	36.5567	53.2574	37.0972	59.5279	59.0623	75.4466	64.1959	69.6762	80.6907	60.7649	70.3296	73.0939	85.5223	96.8321	118.269	18.2273	9.03316	16.1829	14.6351	56.0751	64.7628	42.7286	79.5771	147.811	172.839	245.008	109.616	95.9939	94.4647	379.366	372.682	424.068	405.932
0.07	77.3548	86.1832	70.0952	81.2533	83.4549	108.723	146.885	91.9538	50.5641	60.3257	87.2711	16.1437	19.4732	19.414	16.0783	20.7686	39.3174	55.1735	38.9322	64.8271	61.7344	79.0661	67.2415	76.9077	87.9913	65.2375	75.7479	76.96	89.8921	102.051	127.56	19.1965	9.42292	16.3866	15.1973	60.6373	68.0186	46.568	84.7308	162.539	194.426	260.053	115.278	100.251	99.981	374.959	368.462	415.509	402.148
0.075	84.7605	95.9519	77.9968	90.9189	87.5561	117.97	152.764	99.2161	53.1508	62.7765	89.5282	16.4853	19.7812	19.6303	16.4402	22.8234	42.2682	56.8122	40.7579	69.5952	64.8151	82.3596	69.7336	83.8595	95.292	70.9592	81.1739	80.0467	93.4086	105.675	135.496	19.9006	9.77089	16.2648	15.4592	64.8619	71.5962	50.1536	88.8294	176.841	216.077	270.656	120.088	103.458	104.057	368.871	363.282	393.786	397.013
0.08	91.9778	105.564	85.9854	100.273	90.9799	126.96	158.6	104.773	54.7899	65.5526	92.4117	16.7117	19.965	19.5435	16.5931	24.9428	45.3684	58.2033	42.5001	73.6487	68.2417	85.727	71.8863	90.3454	102.385	76.8534	88.1161	82.3545	95.9938	108.109	141.909	20.3255	10.0771	16.025	15.4152	68.773	75.3874	53.0862	93.4462	190.558	230.899	276.22	124.096	105.561	108.168	348.12	357.141	372.318	390.528
0.085	98.8445	114.461	94.023	109.096	93.5615	136.044	165.216	108.992	56.4183	68.7192	95.4622	16.8175	20.1101	19.515	16.5722	27.0949	48.3615	59.5436	44.2709	77.431	71.8068	89.0819	73.6749	96.6122	109.069	82.808	95.1458	84.0202	98.523	110.681	146.477	20.4577	10.3415	15.688	15.0668	72.2592	78.5683	55.5745	97.064	203.529	240.636	278.576	127.685	107.548	112.352	327.557	350.039	352.474	370.202
0.09	105.202	122.299	102.002	117.412	96.2292	144.721	172.222	112.764	58.4281	72.3518	98.7325	16.7828	20.2183	19.3163	16.3871	29.2527	50.8606	60.8815	46.0277	80.7839	74.6246	92.1196	74.9858	102.593	115.145	88.7123	102.148	85.1192	101.209	113.156	150.12	20.2945	10.5641	15.1906	14.4558	75.2454	80.9925	57.8272	98.9607	215.599	245.512	278.76	130.858	109.346	116.025	306.894	341.977	334.406	347.68
0.095	110.861	128.876	109.857	125.105	100.079	152.504	178.367	116.877	60.8815	76.1251	102.247	16.7617	20.1541	18.9554	16.0835	31.5726	53.006	61.8972	47.6678	83.8894	76.0939	94.693	75.5197	108.317	120.423	94.4583	109.245	85.4518	103.804	115.329	153.619	19.8461	10.745	14.5633	13.7224	77.6878	83.4307	59.8496	99.8302	226.612	245.749	277.421	132.51	110.617	118.888	287.442	322.216	318.306	328.098
0.1	115.697	135.458	117.758	132.498	105.349	159.094	183.429	121.739	63.5607	80.6197	105.66	16.7443	19.9344	18.4056	15.6825	33.916	55.2695	62.52	49.1875	86.6408	77.1959	96.4314	75.2798	113.678	124.94	99.9394	116.254	85.0406	105.979	117.207	156.861	19.1402	10.884	13.8373	12.938	79.5564	85.5357	61.609	99.8753	236.416	242.084	274.251	132.582	111.235	121.162	269.841	302.711	305.078	310.986
0.105	119.754	141.651	124.886	139.416	111.944	164.73	187.252	126.394	66.4313	85.4806	108.662	16.6528	19.6078	17.706	15.2115	36.1723	57.5597	62.8321	50.6251	89.014	78.3358	97.0413	74.7588	118.398	128.593	104.946	122.72	84.2757	107.757	118.392	159.254	18.2108	10.9813	13.0196	12.1801	80.8422	86.9774	63.0679	99.6471	244.857	231.736	265.822	129.887	111.493	122.683	253.222	284.193	295.671	295.079
0.11	123.427	147.01	130.787	145.741	119.654	169.243	189.465	131.069	69.5932	90.4501	111.088	16.4782	19.213	16.9688	14.7072	38.2306	58.8055	62.5537	51.7651	91.1573	78.8679	96.4934	74.4928	122.598	131.353	109.207	128.356	83.4437	108.943	118.845	160.921	17.0936	11.0369	12.1539	11.4183	81.7665	87.7521	64.5169	98.9538	251.787	223.261	252.702	124.661	111.56	123.355	238.146	266.331	286.156	281.115
0.115	126.866	151.268	135.866	151.352	128.058	172.847	189.826	135.238	72.9033	95.4153	113.322	16.2293	18.843	16.1731	14.2058	39.976	59.6059	61.4571	52.4998	93.1471	78.528	94.9599	74.4014	126.534	133.428	112.646	133.174	82.5528	109.562	118.882	161.639	15.8366	11.0506	11.2894	10.624	82.2027	87.8266	65.8959	97.7401	257.058	218.06	236.719	118.562	111.368	122.999	225.053	248.86	275.716	269.863
0.12	130.083	154.421	140.914	156.227	136.541	176.197	188.737	138.486	76.5147	100.255	115.305	16.0001	18.5058	15.3642	13.6828	41.3741	60.7326	60.2997	52.7507	94.6581	77.0197	92.4503	73.7772	130.173	134.539	115.641	137.357	81.4181	109.701	118.366	161.902	14.5048	10.9081	10.4605	9.82179	82.0044	87.3402	66.9412	96.7292	260.799	211.369	219.862	112.938	110.739	121.594	212.961	232.141	263.693	259.005
0.125	132.859	156.448	145.931	160.349	144.462	180.087	185.934	140.507	80.3203	104.878	116.918	15.7452	18.1621	14.5997	13.1548	42.4359	62.0129	59.4079	52.4491	95.5592	74.2598	88.541	72.4737	133.489	134.794	118.241	140.838	80.1158	109.409	117.122	161.794	13.2793	10.7447	9.65756	9.03976	81.1697	86.5503	67.5952	95.8162	263.256	204.844	203.669	105.404	109.686	118.809	201.619	216.547	249.367	248.304
0.13	135.039	157.199	150.887	163.087	151.412	183.76	180.663	141.001	84.1126	109.179	118.245	15.4346	17.7294	13.9019	12.6411	43.1331	63.1941	58.8966	51.535	95.7955	71.5894	83.7096	71.5418	136.608	134.674	120.62	143.729	78.389	108.553	115.16	161.741	12.039	10.4816	8.90791	8.30044	79.7788	85.2753	67.8567	94.7967	264.432	199.042	188.326	97.6604	108.327	115.295	191.896	202.589	233.023	237.895
0.135	136.534	156.819	155.695	164.714	157.375	186.633	172.541	139.752	87.6282	113.074	119.441	15.0557	17.195	13.2611	12.1039	43.4753	64.2469	58.8312	50.149	95.3781	69.4971	77.8172	70.3611	139.52	134.145	122.713	146.367	76.3455	107.159	112.573	162.298	10.8321	10.1516	8.23954	7.63623	77.8971	83.664	67.7029	93.7269	264.336	192.741	173.675	90.1517	106.591	111.619	183.66	190.704	223.744	227.627
0.14	137.18	155.581	160.156	165.729	162.33	188.505	163.042	136.346	90.8669	116.45	120.789	14.5703	16.5886	12.6126	11.5205	43.4744	65.105	59.3436	48.3449	94.5285	67.0967	71.2306	68.6008	142.436	133.299	124.431	148.8	74.1345	105.564	109.429	162.468	9.70645	9.7527	7.69676	7.04786	75.9996	82.07	67.1549	93.2357	262.989	184.449	159.175	83.46	104.517	107.518	176.971	181.337	215.271	217.242
0.145	136.904	153.323	163.904	166.286	165.62	188.598	152.926	131.542	93.8255	119.044	122.531	14.0171	15.917	11.959	10.9398	43.1996	65.7786	60.4652	46.6753	92.9945	64.7977	65.0665	66.4694	145.34	132.271	126.107	151.422	71.8905	103.619	105.816	162.224	8.74694	9.28535	7.26366	6.52947	74.1619	80.5169	66.2175	93.4698		175.913	147.625	78.2468	102.306	103.168	171.734	174.134	208.923	206.463
0.15	135.876	149.535	167.121	165.931	166.683	185.911	142.306	126.548	96.638	120.738	124.538	13.4037	15.1782	11.2493	10.3405	42.7592	66.778	62.0052	45.3218	90.7563	62.791	59.5916	64.5386	148.044	130.78	127.727	153.843	69.9227	101.162	101.877	161.555	7.95835	8.75423	6.89233	6.0935	72.2524	78.8639	64.9529	91.9233		170.186	138.894	74.935	100.011	98.9884	167.379	167.472	205.893	197.407
0.155	134.431	144.159	170.616	164.521	165.424	181.55	131.237	122.229	99.3111	121.911	126.695	12.726	14.4495	10.5181	9.73581	42.3638	67.6244	63.7496	43.9071	88.2292	60.8185	55.674	62.2006	150.512	128.801	129.014	155.932	68.259	98.177	97.8113	160.32	7.25621	8.16893	6.56732	5.75405	70.2069	76.8604	63.6711	89.4379		163.178	131.866	72.6319	97.5133	95.4595	163.855	161.746	205.26	189.346
0.16	132.716	137.891	173.058	162.304	162.163	175.556	120.29	118.059	101.701	123.095	128.688	11.9904	13.7577	9.81319	9.12563	42.1114	68.2229	65.382	42.455	85.7873	58.7361	53.0032	59.2046	152.585	126.785	129.984	157.789	66.9293	94.6253	93.7911	158.353	6.61975	7.57128	6.27155	5.47289	68.0667	73.9582	62.3685	86.0072		158.331	126.542	70.9032	94.6726	92.1261	160.783	156.503	204.153	181.181
0.165	130.641	131.414	174.43	158.981	157.032	167.984	109.941	114.719	103.782	124.052	130.203	11.2214	13.093	9.16836	8.51627	41.9349	68.4217	66.5279	40.9634	83.3342	56.473	51.4857	55.5221	154.034	124.68	130.916	159.208	65.9656	90.4726	89.8162	155.569	6.05296	7.00271	5.98625	5.23959	65.9013	72.3612	61.1897	82.079		155.624	122.839	69.6652	91.7869	89.1286	157.785	152.615	204.977	172.775
0.17	128.315	124.686	174.571	154.287	150.95	158.834	100.388	111.467	106.353	124.444	131.153	10.4434	12.4352	8.60364	7.92205	41.865	68.1214	66.8679	39.4448	80.5541	54.017	50.8139	51.6133	154.947	122.417	131.42	160.166	65.3303	87.1263	86.0325	151.916	5.5737	6.49267	5.64006	5.03978	63.7762	70.794	60.0812	78.1234		149.287	120.669	68.9536	88.9912	86.5284	154.737	149.273	205.258	164.394
0.175	125.536	118.101	173.547	148.332	144.4	148.33	91.624	107.969	109.033	124.169	131.548	9.68822	11.7856	8.14108	7.34772	41.8693	67.2801	66.5281	37.9355	77.412	51.809	50.4986	47.9844	155.598	119.891	131.462	160.646	64.9352	84.5563	82.3281	147.525	5.2265	6.05027	5.26242	4.84624	61.7623	68.4753	58.8962	74.5856		137.116	119.956	68.6032	86.0927	84.3657	152.103	144.924	204.5	158.782
0.18	122.323	112.899	171.321	141.656	137.559	136.892	83.8133	104.131	111.599	123.188	131.894	8.95972	11.1568	7.61696	6.79859	41.9678	65.8624	66.3405	36.4729	73.9791	50.0061	50.345	44.596	155.821	116.993	131.28	160.617	64.6324	82.2768	78.6479	142.449	4.97358	5.67419	4.88818	4.6188	59.8758	65.3126	57.5315	68.9474		126.111	120.132	68.1347	82.9973	82.6365	150.409	141.933	202.862	154.133
0.185	118.659	107.783	168.11	135.215	130.506	124.953	76.9996	99.9479	113.908	121.201	132.252	8.26694	10.5574	7.06002	6.27363	42.1866	63.9215	66.1434	35.0776	70.4852	48.2494	50.1159	41.6827	155.869	113.965	130.936	160.06	64.4925	80.3155	75.0101	136.723	4.78142	5.35436	4.52507	4.34958	58.0175	62.0325	55.9558	62.559		115.792	120.372	67.0269	79.9858	81.4004	150.128	139.513	200.211	149.902
0.19	114.772	103.104	163.769	128.285	123	113.341	71.2733	96.0783	115.823	119.052	132.695	7.63063	10.0241	6.56783	5.77582	42.576	61.524	65.8143	33.808	67.1177	46.4117	49.4383	39.1805	155.782	110.977	130.614	158.976	64.568	78.282	71.4307	130.332	4.6261	5.0805	4.1819	4.09836	56.1856	58.5624	54.4762	56.4771		106.852	120.056	66.0966	76.4632	80.7188	151.192	139.162	196.051	146.13
0.195	111.033	98.4943	158.582	122.816	115.705	103.067	66.7584	92.7176	117.216	116.769	133.078	7.06334	9.49507	6.14795	5.30724	43.1347	58.3664	65.451	32.6501	64.1357	44.5104	48.0704	37.1195	155.422	107.998	130.095	157.434	64.8819	76.0742	67.884	123.484	4.49099	4.85106	3.89082	3.86932	54.3773	55.0818	53.0626	51.2477		100.037	118.482	65.9159	72.2014	80.4381	152.239	139.75	191.803	143.004
0.2	107.054	93.892	152.611	118.879	109.043	94.1273	63.5574	89.7033	118.386	114.111	133.067	6.57581	9.04095	5.73954	4.87209	43.5915	54.4136	65.1965	31.6158	61.4086	42.8038	46.0608	35.5173	154.536	104.988	129.347	155.44	65.404	73.7472	64.3673	116.225	4.36588	4.6649	3.60527	3.65783	52.5889	51.8583	51.6754	47.1294		95.0334	114.869	65.9198	68.0842	80.4835	152.816	140.559	187.547	140.527
0.205	102.868	89.4601	146.005	115.06	102.996	86.031	61.703	87.0351	119.23	111.237	132.544	6.15671	8.66523	5.3657	4.46617	43.9197	51.0787	65.0804	30.7178	58.7983	41.4865	43.9458	34.3451	153.251	101.98	128.495	152.93	65.9903	71.3154	60.8063	108.725	4.22869	4.50127	3.32685	3.46417	50.7838	49.0712	50.3397	43.5053		90.9714	111.505	65.0572	64.2308	80.8226	153.207	141.971	183.26	138.806
0.21	98.4186	85.0038	139.67	110.514	97.5664	78.9732	61.197	84.8119	119.668	109.062	131.466	5.78803	8.37516	5.05562	4.1008	44.1184	48.5216	65.1689	29.9633	56.3293	40.5587	41.7601	33.6587	151.916	99.039	127.555	149.92	66.4861	68.7462	57.2432	101.31	4.08487	4.36108	3.07751	3.28797	48.9672	46.6858	49.1168	40.4263		87.7925	109.299	64.2919	60.5084	81.3786	153.379	143.795	178.878	137.672
0.215	93.7936	80.8108	133.276	106.419	93.3019	73.1053	61.2612	83.0999	119.591	106.999	129.871	5.4707	8.17404	4.80301	3.78286	44.1774	46.4637	65.3387	29.3388	54.0165	39.9507	39.6979	33.3629	150.321	96.1938	126.295	146.523	66.7476	66.0131	53.7144	94.2979	3.92341	4.25565	2.86497	3.12816	47.1529	44.7369	48.0422	37.9309		85.3985	107.19	63.5186	56.8003	81.8301	153.119	145.05	174.324	136.947
0.22	89.0792	76.9648	126.712	102.922	89.6858	68.0695	61.4609	81.4928	118.995	105.043	127.774	5.21566	7.99192	4.5779	3.51258	44.1304	44.9159	65.5413	28.8476	51.7226	39.6519	38.0564	33.6082	148.505	93.9532	124.679	142.912	66.9321	63.1945	50.2509	87.8918	3.77769	4.16757	2.69689	2.99211	45.3308	43.1858	47.0251	36.0543		83.6585	105.724	62.3083	53.2148	82.037	152.285	145.323	169.669	136.449
0.225	84.365	73.5151	120.076	99.8132	86.6503	63.9271	61.376	79.8454	117.914	103.121	125.194	4.97181	7.81884	4.34686	3.29334	44.0257	44.0192	65.7238	28.4735	49.4579	39.6758	37.0931	34.4622	146.457	92.2135	123.094	139.156	67.0058	60.2257	46.8617	82.097	3.65243	4.0795	2.60293	2.87761	43.427	42.0104	46.0343	34.8082		82.4317	104.123	60.7459	49.8354	82.1383	151.254	144.851	164.981	135.987
0.23	79.8149	70.5184	113.491	96.9305	84.1112	60.9346	60.6071	78.0612	116.389	101.114	122.103	4.78212	7.66424	4.13487	3.11868	43.8803	43.7808	65.8572	28.1756	47.3323	39.9965	36.7691	35.8018	144.177	90.5828	121.398	135.191	66.9993	57.1658	43.5015	76.5186	3.55288	3.98987	2.57314	2.7765	41.5663	41.179	45.0318	34.2117		81.5335	101.371	59.0396	46.5779	82.0733	149.993	144.048	160.327	135.365
0.235	75.6004	67.9515	107.098	94.2437	81.968	59.0236	59.4843	76.1563	114.773	98.9992	118.633	4.63438	7.50732	3.95135	2.98908	43.7478	44.5916	65.7363	27.9193	45.2871	40.5087	36.7261	37.2963	141.673	89.0411	119.784	131.07	67.1924	54.0721	40.2334	71.218	3.47026	3.91463	2.57858	2.67955	39.7966	40.6524	43.9986	34.2767		80.7511	98.8663	57.2874	43.4787	81.6779	148.419	143.06	155.767	134.38
0.24	71.7921	65.6724	101.013	91.7435	80.1032	58.1047	59.0644	74.1885	113.081	96.7393	114.631	4.53412	7.34892	3.80362	2.90306	43.653	45.6021	65.3387	27.7038	43.7822	41.1731	37.1619	39.6951	138.957	87.5381	117.75	126.897	67.5644	50.9995	36.9522	66.3118	3.42346	3.83779	2.60788	2.58328	38.134	40.425	42.9364	34.486		79.8051	96.5764	55.4393	40.5671	80.952	146.358	141.845	151.379	132.721
0.245	68.2612	63.6161	95.1534	89.4287	78.3833	58.1353	59.4388	72.0711	111.104	94.2838	110.113	4.47691	7.21069	3.68613	2.83579	43.6255	46.6528	64.6907	27.5187	42.7881	42.7007	37.9202	41.821	136.044	85.9853	115.509	122.679	68.0471	48.0011	33.7373	61.9137	3.35144	3.76665	2.65095	2.48698	36.6317	40.3334	41.8435	34.4582		78.3369	94.4384	53.8735	37.8219	79.9912	143.831	140.363	147.285	130.569
0.25	64.8967	61.6391	89.5965	87.2973	76.6578	58.9696	60.4854	70.1631	108.848	91.6577	105.445	4.40384	7.092	3.57457	2.81094	43.6564	48.104	63.8438	27.2453	42.2595	44.9397	39.1705	44.0485	132.27	84.0815	113.456	118.4	68.5632	45.1277	30.5092	58.2109	3.2316	3.6827	2.73182	2.39257	35.3713	40.3117	40.7077	33.8925		77.0248	92.3411	52.77	35.2536	78.7148	140.736	138.396	143.504	128.233
0.255	61.7311	59.6382	84.3179	85.1623	74.9235	60.4114	62.1378	68.5827	106.122	88.8804	101.245	4.31172	7.00469	3.45901	2.81826	43.5693	49.8282	62.8147	27.0444	42.1392	47.5434	41.0054	46.7824	128.139	82.1704	111.42	114.902	69.0737	42.2151	27.1837	55.174	3.08967	3.58091	2.82289	2.30191	34.3346	40.2674	39.5597	32.6472		76.0206	90.2267	51.851	32.9346	77.7242	137.196	135.643	140.057	125.734
0.26	58.7909	57.6672	78.8531	83.0172	73.2326	62.2474	63.9787	67.3423	102.846	85.9434	97.8195	4.23263	6.87375	3.35253	2.82627	43.274	51.8284	61.5226	27.0023	42.3564	50.2187	43.1969	49.9761	124.019	80.2056	109.395	111.616	69.5438	39.3798	24.7143	52.7666	2.95983	3.48924	2.85701	2.2198	33.3519	40.068	38.4307	31.4012		75.2926	88.1459	50.9083	30.8951	76.3761	133.345	132.485	136.963	123.063
0.265	56.0984	55.9242	73.9162	80.8554	71.6464	64.2477	65.863	66.3497	99.143	82.8521	94.6221	4.18344	6.78053	3.26017	2.83997	42.884	53.7601	60.1486	27.1016	42.8314	52.8218	45.4365	53.7836	119.913	78.0779	107.325	108.485	69.8294	36.7794	22.8474	50.9571	2.87431	3.40518	2.81573	2.15301	32.4691	39.6946	37.333	30.2494		74.8431	86.3141	50.105	29.1447	74.3214	129.176	128.977	134.291	120.026
0.27	53.6938	54.2268	70.1404	78.613	70.201	66.1081	67.6577	65.5578	95.1775	79.6418	91.6636	4.18335	6.72261	3.19789	2.8735	42.4184	55.583	58.8575	27.3247	43.4278	55.2561	47.8403	57.9354	115.886	75.9948	105.098	105.509	70.0621	34.5377	21.7368	49.7007	2.84081	3.30631	2.7063	2.08111	31.7989	39.0884	36.2777	29.2278		74.806	84.7487	49.4505	27.7062	72.2278	124.641	125.175	132.135	116.741
0.275	51.5735	52.5839	67.2745	76.2667	68.9275	67.5902	69.2147	64.9205	90.9598	76.345	88.929	4.24059	6.65107	3.1713	2.94526	41.9731	57.1921	57.8053	27.7016	44.0809	57.5543	50.5038	62.138	111.89	73.9711	102.7	102.692	70.2265	32.6921	21.7803	48.9407	2.79195	3.20422	2.61845	2.00317	31.4144	38.4733	35.2735	28.3747		75.1011	83.4239	49.1699	26.5979	70.3424	120.222	121.133	130.459	113.322
0.28	49.7108	51.0015	64.938	73.7671	67.6916	68.4436	70.5092	64.4184	86.5006	73.1813	86.4868	4.3876	6.56246	3.17685	3.05977	41.5836	58.5194	57.014	28.2984	44.8131	59.6742	53.1651	66.1002	107.964	72.2302	100.117	100.038	70.3299	31.2678	23.2196	48.6349	2.72805	3.10503	2.55006	1.91144	31.2819	37.8439	34.3344	27.7352		75.424	82.3168	49.6167	25.8318	68.5546	116.447	116.83	129.229	109.882
0.285	48.078	49.5078	63.1114	71.2701	66.4345	68.7579	71.4988	63.8977	82.1101	70.4484	84.5169	4.69105	6.50572	3.2167	3.22372	41.222	59.5986	56.3798	29.0752	45.7734	61.3673	55.7059	69.5509	104.376	70.7956	97.3351	97.2052	70.273	30.3025	25.8439	48.6785	2.66603	3.00473	2.50114	1.79819	31.3794	37.2894	33.412	27.424		75.7622	81.3648	50.7809	25.4234	66.7993	112.615	112.148	128.335	106.53
0.29	46.6589	48.1245	61.7701	68.9789	65.0934	68.7608	72.1436	63.3316	77.8864	68.1811	83.0569	5.11449	6.49134	3.29093	3.43668	40.8477	60.194	55.8203	29.9558	46.9044	62.5116	58.1569	72.2848	101.243	69.4486	94.2844	94.1176	69.893	29.786	29.2261	48.9275	2.6196	2.89679	2.47696	1.66816	31.6511	36.8674	32.5287	27.5014		76.1997	80.5171	52.3508	25.5185	65.1389	108.523	107.227	127.746	103.376
0.295	45.396	46.8139	60.8765	66.9438	63.6594	68.5893	72.3646	62.6995	73.9336	65.9801	82.1458	5.62079	6.529	3.38438	3.68182	40.3959	60.3429	55.3338	30.8609	48.1523	63.0541	60.3499	74.2164	98.4045	68.1912	91.1168	91.0917	69.0485	29.6785	33.6051	49.251	2.57426	2.79338	2.47777	1.55387	32.025	36.6319	31.7419	27.7442		76.6042	79.7586	53.8307	25.7411	63.5525	103.85	102.203	127.483	100.191
0.3	44.2799	45.5775	60.3704	65.0305	62.219	68.2291	72.1022	61.9762	70.3249	63.8074	81.4882	6.18807	6.62182	3.54902	3.93163	39.9619	60.1176	54.8747	31.7011	49.3231	62.965	62.0493	75.2253	95.7588	67.024	88.1552	88.4245	67.7661	29.938	38.7347	49.4909	2.5244	2.69947	2.45573	1.46542	32.413	36.577	31.1024	28.1715		76.8417	79.0732	54.9496	26.2094	62.074	98.589	97.2035	127.54	96.8744
0.305	43.2937	44.4147	60.225	63.2306	60.6804	67.6718	71.3129	61.1316	67.1009	61.7539	80.8902	6.7875	6.78304	3.731	4.16413	39.7101	59.599	54.3835	32.4023	50.1805	62.3264	63.2226	75.4917	93.4605	65.882	85.597	86.081	66.0249	30.5008	44.293	49.4897	2.50509	2.61141	2.43641	1.37349	32.7379	36.6939	30.6172	28.8093		76.9341	78.4444	56.0148	26.8905	60.6985	92.5803	92.5452	127.508	93.407
0.31	42.3915	43.316	59.9063	61.4472	59.0365	66.8619	70.1071	60.2384	64.3528	59.9261	80.3374	7.43109	7.04576	3.97776	4.49274	39.6978	58.8718	53.7921	32.8938	50.7355	61.0729	63.961	74.9439	91.3442	64.7161	83.031	83.7754	63.821	30.7558	50.0228	49.4683	2.50025	2.52986	2.43058	1.28602	33.0199	36.9393	30.3475	29.6197		76.8308	77.8148	57.1775	27.6799	59.4136	85.925	88.5492	124.472	89.7633
0.315	41.5311	42.2862	58.3373	59.7011	57.3261	65.744	68.7114	59.2852	62.3529	58.3257	79.8394	8.11126	7.34441	4.31907	4.92018	39.884	57.8981	53.1072	33.1088	50.9073	59.538	64.5022	73.4926	89.1816	63.5075	80.3949	81.517	61.3355	31.5178	55.4789	49.4857	2.49346	2.46049	2.44523	1.21504	33.1949	37.2781	30.2818	30.585		76.508	77.1376	58.3951	28.4874	58.1726	79.606	85.186	120.3	85.9081
0.32	40.8077	41.3553	56.853	57.9971	55.8509	64.371	67.6415	58.2829	60.7369	56.9281	79.3808	8.79103	7.67641	4.74404	5.43437	40.2774	56.7321	52.3279	33.028	50.6142	58.6428	64.7307	71.2802	86.9919	62.2175	77.6418	79.2826	58.9185	32.6836	60.6376	49.5991	2.48039	2.3999	2.48725	1.16335	33.3498	37.6725	30.3996	31.6564		76.0644	75.3006	59.5079	28.7818	57.0158	74.6821	82.429	116.694	81.797
0.325	40.2121	40.4637	55.4945	56.3895	54.9051	62.9025	67.2108	57.1869	59.1193	55.6938	78.942	9.48107	7.9982	5.24858	6.01842	40.9938	55.5972	51.615	32.6629	50.0044	57.8905	64.733	69.0023	84.9723	60.844	74.7989	77.1001	56.777	34.3151	65.2875	49.842	2.45945	2.36913	2.56181	1.13343	33.499	37.9864	30.6478	32.7911		75.4358	72.6218	60.4818	28.9731	55.9749	71.3922	80.1122	114.181	77.9939
0.33	39.7217	39.9972	54.3346	54.9386	54.2401	61.1478	67.0733	56.0009	57.5177	54.6128	78.5157	10.1901	8.35111	5.81727	6.6266	41.7884	53.9634	51.0822	32.0023	49.1919	57.0614	64.5025	65.474	83.0591	59.3961	71.9706	74.8961	54.6823	36.568	69.2351	50.181	2.42707	2.34917	2.63505	1.13124	33.7561	38.3094	30.9017	33.9358		74.45	71.0058	61.1464	29.847	55.0721	68.6112	78.1677	111.94	75.1114
0.335	39.2205	39.818	53.3851	53.7734	53.8787	59.2439	67.0159	55.0003	55.9742	53.6726	77.9487	10.8901	8.7609	6.39641	7.24593	42.5925	52.3796	50.7995	30.974	48.2514	56.0785	63.4441	61.9118	81.1933	58.1498	69.2021	72.8009	52.7666	39.3927	72.4128	50.4191	2.40789	2.33058	2.69646	1.14622	34.0663	38.5534	31.381	34.9552		72.9461	69.4495	61.3357	30.8154	54.3369	66.4317	75.7445	109.974	73.1821
0.34	38.7083	39.8967	52.4943	52.8779	53.7878	57.6526	66.8695	54.1956	54.4792	52.8749	76.9753	11.563	9.22082	6.97024	7.87843	43.3551	51.3421	50.9323	29.8453	47.5206	54.908	61.6487	58.6297	79.3252	56.963	66.5616	70.922	51.233	42.6391	74.6816	50.998	2.39348	2.31221	2.72028	1.16738	34.3728	38.7564	32.0734	35.8351		71.0065	67.9584	61.2444	31.8103	53.8274	65.0363	72.7875	108.28	71.9416
0.345	38.4274	40.183	51.284	52.2073	53.9294	56.4978	66.5775	53.5368	52.9781	52.1494	75.3629	12.2246	9.74248	7.53432	8.51046	44.0363	50.9716	51.0791	28.6919	46.7182	53.6936	59.4924	55.5442	77.6683	55.9152	64.0907	69.2403	50.205	46.2071	76.0712	51.8585	2.41001	2.29354	2.75119	1.19031	34.7082	38.9131	32.9322	36.5697		68.8986	66.5352	61.1421	32.838	53.4642	64.3364	69.6766	106.495	71.3056
0.35	38.3772	40.5637	50.1719	51.7395	54.2612	55.5683	65.8935	52.9954	51.445	51.4503	73.6461	12.8255	10.226	8.08143	9.11144	44.6047	51.0617	51.3249	27.549	45.8555	52.4793	57.1924	52.7193	76.4721	55.0292	61.8185	67.7353	49.682	49.9214	76.5512	53.2059	2.45704	2.27408	2.83118	1.21545	35.056	39.1147	33.9199	37.1689		66.6081	65.3379	61.0762	33.9091	53.2421	64.26	66.6028	104.67	71.012
0.355	38.555	41.0475	49.1991	51.4645	54.7019	54.8311	65.1015	52.5938	49.8866	50.7521	71.913	13.3666	10.6771	8.65171	9.64884	44.9329	51.5118	51.6719	26.4801	44.9454	51.2934	54.7107	49.8954	75.5691	54.3419	59.8015	66.3984	49.2775	53.584	76.4038	55.1181	2.51505	2.25812	2.93625	1.21619	35.3334	39.5422	35.0475	37.6463		64.2614	64.512	61.0755	34.9533	53.1504	64.748	64.879	103.317	71.1281
0.36	39.0048	41.5821	48.4135	51.3788	55.0379	54.3229	64.2008	52.4284	48.3123	50.0122	70.1807	13.8369	11.0848	9.2572	10.1894	45.071	52.4688	52.1051	25.5629	44.0008	50.1475	52.2459	47.1611	74.9732	53.7988	58.2162	65.2041	49.2407	56.9972	76.3156	57.555	2.57929	2.24683	3.04522	1.2354	35.5092	40.1627	36.3821	38.0087		62.0344	64.0941	61.2916	35.8384	53.1706	66.045	64.8707	102.585	71.7193
0.365	39.6955	42.105	47.7764	51.5479	55.5551	53.9729	63.1782	52.518	46.8321	49.2329	68.4698	14.212	11.4788	9.86045	10.7196	45.1552	53.7043	52.8165	24.8733	43.038	49.023	49.833	44.4975	74.3997	53.2833	57.1283	64.1235	49.5572	60.3642	75.7603	60.4301	2.64948	2.24483	3.19839	1.28056	35.7707	40.9432	37.7946	38.3551		60.1488	63.8875	61.6074	36.6434	53.2868	67.7493	65.9132	102.898	72.7637
0.37	40.4791	42.6995	47.2733	51.9131	56.184	53.7818	62.0611	52.7499	45.4768	48.41	66.8084	14.4989	11.8243	10.4527	11.2308	45.1878	55.1645	52.2677	24.335	42.0587	47.8	47.5077	41.9859	73.7294	52.7793	56.294	63.1078	50.057	63.6433	75.1976	63.6051	2.74837	2.25581	3.42895	1.35372	36.1729	41.767	39.2982	38.743		58.3771	63.8504	61.8858	37.3218	53.4741	69.6634	67.6213	104.163	74.243
0.375	41.2744	43.4869	46.8891	52.3166	56.9005	53.7926	61.0878	53.0387	44.2856	47.5138	65.2823	14.727	12.0851	11.0444	11.7623	45.2226	56.5999	51.4012	23.8978	41.1299	46.4194	45.3739	39.8548	73.0164	52.3252	55.6137	62.0728	50.5591	66.7161	74.8709	66.9943	2.88096	2.27952	3.70714	1.44529	36.6859	42.5402	40.8125	39.2051		56.6071	63.9338	62.1343	37.8254	53.7406	71.7107	69.8489	106.26	76.4524
0.38	42.1029	44.4051	46.5454	52.6005	57.7196	53.9632	60.3076	53.3413	43.2865	46.6172	63.9807	14.9013	12.3184	11.653	12.2563	45.1975	57.6937	50.6552	23.5364	40.3366	44.9509	43.615	38.1511	72.3447	52.0171	55.066	61.02	50.9434	69.4313	74.6417	70.4633	3.04619	2.34353	3.99972	1.52751	37.3011	43.2255	42.2332	39.7923		55.0937	64.1075	62.448	38.1993	53.9601	73.7611	72.2682	108.97	78.2814
0.385	42.9752	45.204	46.1893	52.7	58.6399	54.3195	59.7536	53.6297	42.4458	45.7813	62.9106	15.0021	12.5645	12.2319	12.6303	45.0976	58.3839	50.2209	23.2701	39.6754	43.2547	42.1838	36.9247	71.7364	51.8522	54.599	59.934	51.2056	71.6916	74.2122	73.868	3.24059	2.44415	4.30863	1.65201	38.0023	43.823	43.4831	40.4455		53.9084	64.2995	62.4149	38.4941	53.6736	75.6793	74.7667	111.958	79.9102
0.39	43.9026	46.0133	45.8008	52.7583	59.5735	54.8379	59.4535	53.8363	41.6922	44.9855	62.1028	15.0399	12.8001	12.7331	12.9073	44.925	58.5811	50.1905	23.1098	39.0754	41.507	41.0837	36.1155	71.2697	51.7272	54.1869	58.8817	51.337	73.4086	73.5652	77.0613	3.45471	2.59486	4.64479	1.81341	38.6838	44.3375	44.4573	41.1239		52.8958	64.4685	62.6056	38.6815	53.4233	77.3858	77.261	115.145	81.3409
0.395	44.8652	46.7917	45.3507	52.7432	60.424	55.5009	59.4661	54.0241	41.0011	44.3011	61.5954	15.0403	13.0292	13.147	13.1278	44.7125	58.3245	50.6034	23.025	38.5438	40.0741	40.3714	35.8245	70.8618	51.58	53.8233	57.8945	51.3406	74.4563	73.0496	79.9665	3.68756	2.77649	4.99439	1.99872	39.2427	44.6817	45.2262	41.8539		52.023	64.5424	63.0438	38.7405	53.3241	78.9524	79.6637	118.521	82.5411
0.4	45.8051	47.4744	44.7724	52.6766	61.0519	56.3094	59.8804	54.1652	40.2048	43.887	61.326	15.0222	13.239	13.423	13.2595	44.5691	57.6106	51.525	23.0213	38.1147	39.0097	40.0963	36.145	70.4331	51.3562	53.4649	56.8857	51.2337	74.6361	72.311	82.29	3.93344	2.95718	5.3367	2.20075	39.6511	44.8221	45.8535	42.6015	74.6336	51.2934	64.4473	63.7102	38.6598	53.4319	80.4641	81.8809	122.494	83.4694
0.405	46.6097	48.0039	44.1654	52.5714	61.3786	57.2037	60.5404	54.2493	39.6695	43.7567	61.2058	14.9149	13.4353	13.5574	13.3568	44.547	56.4484	52.7115	23.1149	37.8362	38.2887	40.241	36.9722	69.9364	51.0721	53.0983	55.8478	51.0546	74.0485	71.2468	84.2495	4.20387	3.16226	5.709	2.42338	39.9087	44.7391	46.3534	43.2555	71.7445	50.7042	64.1073	64.4906	38.4997	53.6861	82.1496	83.7524	127.099	84.21
0.41	47.2784	48.335	43.5533	52.4187	61.3701	58.1244	61.4458	54.2401	39.6909	43.8433	61.4444	14.7496	13.6034	13.6676	13.5065	44.6317	54.9683	54.0518	23.3118	37.7062	37.8638	40.3582	38.1889	69.2922	51.1014	52.7078	54.817	50.6809	72.7197	69.7042	85.8171	4.50838	3.38747	6.1415	2.68297	40.0543	44.3913	46.7317	43.7506	68.9697	50.2702	63.3929	65.055	38.2829	53.9981	83.779	85.201	131.787	84.5985
0.415	47.7921	48.4152	42.9134	52.2189	60.9961	58.9386	62.3946	54.0812	40.2219	44.1279	62.105	14.5476	13.6828	13.7802	13.7065	44.7991	53.2653	55.1659	23.6257	37.7175	37.8035	40.7728	39.6949	68.4609	51.0579	52.2875	53.8853	50.071	70.6206	67.7508	86.6972	4.80922	3.63093	6.63304	2.96536	40.0716	43.8952	47.0013	44.0933	66.3954	49.9739	62.4525	65.4263	38.0163	54.3545	84.6204	86.1444	135.556	85.0468
0.42	48.1294	48.2421	42.3632	51.9837	60.2132	59.5811	63.1865	53.7153	41.1074	44.7785	63.1078	14.3189	13.7125	13.9982	13.9427	45.0826	51.4116	56.0552	24.0117	37.8525	38.1727	41.458	41.2731	67.3109	50.8488	51.808	53.0334	49.4182	68.7827	65.7624	86.9082	5.0798	3.89514	7.16041	3.23943	40.0435	43.3024	47.0915	44.375	64.0275	49.5616	61.4656	65.6787	37.7237	54.6476	84.7278	86.385	138.443	85.5256
0.425	48.2791	47.8592	41.9052	52.194	59.1854	59.9312	63.5133	52.9547	42.543	45.7521	64.3172	14.1214	13.7009	14.3597	14.21	45.4688	49.5617	56.8705	24.5684	38.0893	38.9285	42.2897	42.7694	65.7895	50.4902	50.8074	52.2499	48.8495	66.7325	63.7394	86.628	5.36842	4.18064	7.71245	3.51288	39.9516	42.5438	46.9889	44.5393	61.6348	48.8432	60.5981	65.8992	37.235	54.876	84.6125	85.7007	140.742	85.8702
0.43	48.2987	47.3161	41.5819	51.9703	58.1281	59.9548	63.3701	51.9	44.2267	47.0402	65.6418	13.9245	13.7052	14.815	14.537	45.7134	47.995	56.7675	25.2818	38.3861	39.9528	43.2089	44.0787	64.1611	50.009	49.8904	51.5146	48.4213	64.8109	61.7718	85.9624	5.66245	4.48448	8.24856	3.79609	39.8523	41.6713	46.6906	44.5247	59.4556	47.9005	59.7687	66.0736	36.9214	55.0201	84.2909	84.3547	142.088	86.1883
0.435	48.191	46.6367	41.3796	51.457	57.1273	59.7978	62.9009	50.8445	45.9585	48.6552	67.3065	13.7339	13.686	15.4474	14.9887	45.8693	46.9329	57.0594	26.1116	38.6801	41.0623	44.1736	45.0786	62.6543	49.3996	49.1768	50.8774	48.109	63.1255	59.951	85.0263	5.9548	4.80397	8.74347	4.08741	39.7402	40.7837	46.2672	44.3956	57.4866	46.9713	58.9341	66.1176	36.7223	55.1368	83.4111	83.2821	142.44	86.4865
0.44	48.0445	45.7468	41.279	50.9524	56.1496	59.4855	62.1323	50.006	47.7506	50.5921	69.2065	13.5615	13.6654	16.188	15.4447	45.974	46.0802	57.6625	27.0759	39.1067	42.1337	45.121	45.8981	61.367	48.6328	48.4434	50.3541	47.6428	61.4677	58.3675	83.9521	6.24771	5.1392	9.18117	4.39606	39.5948	40.1718	45.9797	44.1401	55.7307	46.1028	57.9593	66.0743	36.5677	55.1736	82.1734	82.1643	142.117	87.0833
0.445	47.8439	44.843	41.2591	50.5455	55.2124	58.8633	61.1481	49.2074	49.6099	52.5548	71.2216	13.4012	13.7064	17.028	15.8418	46.0976	45.6637	58.5208	28.342	39.6325	43.0182	46.1029	46.4366	60.1343	47.723	47.7073	49.9468	47.4916	59.8904	57.0001	82.8713	6.51127	5.48211	9.61838	4.70385	39.4617	39.7767	45.6138	43.846	54.1842	45.1008	56.8991	65.9377	36.4722	55.1588	80.6262	80.9477	141.161	87.6542
0.45	47.6214	43.9251	41.2869	50.2418	54.2918	58.1966	59.8594	48.4346	51.538	54.508	73.2403	13.2382	13.7552	17.8174	16.1422	46.2287	45.6898	59.5222	29.8042	40.22	43.6882	47.0635	46.662	58.8667	46.7537	46.998	49.6376	47.4097	58.4498	55.8632	81.8964	6.75607	5.82849	10.0592	4.99617	39.3499	39.54	45.201	43.5326	52.8397	44.1983	55.8074	65.7605	36.4259	55.0797	79.0541	79.5811	140.884	88.1194
0.455	47.2928	42.9431	41.3538	50.0846	53.3869	57.4587	58.2536	47.6432	53.7198	56.5969	75.1288	13.0885	13.794	18.4939	16.37	46.2867	46.1724	60.6473	31.3566	40.8306	44.2039	47.9361	46.7335	57.4604	45.7168	46.3221	49.3515	47.2236	57.2343	54.968	81.5174	7.0126	6.17338	10.4362	5.25013	39.2482	39.4174	44.734	43.16	51.6942	43.5214	54.7365	65.5972	36.4103	54.9297	77.5062	77.9664	141.218	88.5575
0.46	46.7832	41.8926	41.3902	50.1209	52.4358	56.5636	56.6591	46.8798	56.1059	58.7389	76.78	12.9659	13.8472	19.0439	16.5328	46.2827	47.1472	61.9761	32.8936	41.4513	44.5441	48.6074	46.7638	55.9806	44.6283	45.5985	49.0827	46.8819	55.9936	54.3327	81.3462	7.28255	6.50653	10.7483	5.45362	39.1484	39.3762	44.2681	42.8608	50.7326	42.9595	53.678	65.4061	36.6101	54.7143	76.2325	75.8233	141.904	89.0817
0.465	46.2264	40.8416	41.3624	50.3236	51.4182	55.565	55.2629	46.1846	58.2933	60.7977	78.2671	12.9153	14.052	19.5084	16.6173	46.1944	48.2855	63.3186	34.3494	42.2161	44.7262	48.912	46.6456	54.4667	43.4726	44.888	48.8562	46.3724	54.7082	53.9007	81.3531	7.55502	6.81246	10.9996	5.62226	39.0626	39.377	43.818	42.6937	49.9385	42.4268	52.6001	65.0375	36.8825	54.4367	75.2337	74.3153	142.651	89.6929
0.47	45.8387	39.9217	41.4691	50.508	50.4471	54.4532	53.856	45.569	60.2101	62.6986	79.5369	12.8896	14.3695	19.8773	16.6107	46.0314	49.3653	64.1258	35.7132	42.9672	44.6809	49.0145	46.4007	52.9122	42.2557	44.1922	48.6489	45.5869	53.4346	53.595	81.4842	7.78888	7.07595	11.2003	5.80169	39.0265	39.4941	43.2702	42.6106	49.2995	41.9038	51.4793	65.0525	37.1698	54.0515	74.5162	72.8768	143.293	90.2391
0.475	45.7182	39.0062	41.7355	50.5898	49.8947	53.4158	52.7194	45.0416	62.0666	64.2925	80.5255	12.7906	14.692	20.1706	16.4837	45.8094	50.2634	64.3474	36.9091	43.3706	44.1089	49.0212	46.0494	51.2911	41.0248	43.5012	48.4269	44.6941	52.2325	53.3706	81.6933	7.96827	7.30037	11.3451	5.97065	39.0992	39.6756	42.7226	42.5741	48.7568	41.3415	50.3577	65.074	37.4519	53.6345	73.9992	71.5123	143.823	90.7531
0.48	45.7878	38.2354	42.2345	50.6664	49.5579	52.4326	52.0158	44.6097	63.7728	65.5979	81.1634	12.6766	15.0373	20.4421	16.273	45.5393	51.023	64.3225	37.8678	43.299	43.1115	48.9734	45.7658	49.7947	40.0386	42.8819	48.162	43.7845	51.1805	53.1791	81.9231	8.09145	7.4665	11.4367	6.12113	39.3219	39.8176	42.0956	42.5861	48.1997	40.7444	49.2227	64.9968	37.7689	53.1658	73.1771	70.5628	144.234	91.4414
0.485	46.0659	37.8	42.9551	50.9054	49.4436	51.4638	51.5089	44.3165	65.2498	66.7137	81.4627	12.5792	15.383	20.6464	16.04	45.2316	51.6808	64.4153	38.5989	42.8521	41.9398	48.8474	45.5623	48.3679	39.3118	42.3424	47.8406	42.9605	50.2796	52.9684	82.1699	8.13767	7.56047	11.484	6.25696	39.5424	39.9378	41.3701	42.6238	47.6355	40.1478	48.0965	64.7125	38.1364	52.6707	72.6104	69.9487	145.013	92.4728
0.49	46.5854	37.7152	43.8144	51.436	49.5241	50.562	51.4161	44.0956	66.4623	67.638	81.5889	12.5142	15.7013	20.7311	15.6938	44.8744	52.1365	64.6025	39.1069	42.3493	40.9702	48.6525	45.3569	47.0355	38.806	41.986	47.4679	42.3164	49.5119	52.6831	82.2372	8.17018	7.63209	11.4891	6.39643	39.7043	40.2232	40.5725	42.6489	47.1038	39.5675	46.9879	64.0698	38.5151	52.1503	72.3669	69.2871	146.346	93.7783
0.495	47.2667	37.9682	44.7895	52.2777	49.7465	49.7433	51.2592	44.0152	67.4499	68.356	81.533	12.3905	15.9792	20.7087	15.2189	44.47	52.3554	64.6209	39.3949	41.8461	40.2249	48.3748	45.2338	46.062	38.3686	41.7434	47.0404	41.7562	49.0187	52.2871	82.0219	8.20175	7.66016	11.4369	6.57438	39.7849	40.6601	39.7191	42.5504	46.6193	39.2022	45.9018	63.0912	38.8603	51.6106	72.4052	68.3756	147.897	94.6782
0.5	48.0781	38.5402	45.9466	53.2816	50.0562	49.0248	51.1451	44.0679	68.2564	68.8044	81.3095	12.1985	16.2037	20.5552	14.6443	44.0252	52.3485	64.4259	39.4968	41.3781	39.6182	48.0208	45.0339	45.4833	38.2942	41.5939	46.5991	41.4073	48.7799	51.7651	81.4567	8.24625	7.6985	11.3433	6.75042	39.786	41.4171	38.887	42.2832	46.137	38.8681	44.8641	62.1226	39.1468	51.0305	72.9757	67.1481	149.27	95.0523
0.505	48.9663	39.383	47.2804	54.4147	50.4447	48.3069	51.1805	44.1266	68.8937	68.978	80.9403	12.0303	16.3805	20.2038	13.9458	43.5544	52.198	63.986	39.3427	41.0911	39.0058	47.6771	44.6693	45.08	38.5592	41.532	46.1561	41.2594	48.4335	51.031	80.5137	8.28452	7.76171	11.2625	6.92392	39.6854	42.307	38.0658	41.9156	45.6275	38.3836	43.8355	61.1435	39.3617	50.3309	73.8196	65.7721	151.66	94.8503
0.51	49.8822	40.4307	48.7674	55.6502	50.912	47.5558	51.2791	44.242	69.3391	68.8799	80.393	11.7808	16.512	19.6347	13.1687	43.0674	51.9092	63.3146	38.9091	40.8552	38.4272	47.425	44.2427	44.8503	38.9226	41.5891	45.7739	41.2967	48.1479	49.9963	79.157	8.27259	7.84277	11.1892	7.08062	39.5274	43.0694	37.2717	41.5783	45.1174	37.8252	43.0456	60.0362	39.4991	49.5135	74.8636	64.391	153.722	94.0804
0.515	50.8239	41.6484	50.3747	56.9488	51.6121	46.7011	51.3821	44.5336	69.7555	68.5752	79.583	11.5184	16.627	18.8659	12.4293	42.5481	51.4993	62.4012	38.1844	40.4459	38.0092	47.3938	43.8288	44.7816	39.3191	41.8064	45.4806	41.503	47.4134	48.8208	77.4001	8.23675	7.92493	11.0894	7.21537	39.4329	43.7524	36.5242	41.3168	44.5829	37.2073	42.5762	58.736	39.5401	48.6401	75.7148	63.1002	155.225	93.0661
0.52	51.7801	43.0456	51.9785	58.2439	52.5689	45.8281	51.597	44.6263	69.9417	68.1238	78.227	11.365	16.6478	17.9165	11.7802	42.0005	50.9025	61.2445	37.261	39.7548	37.8186	47.6628	43.3846	44.8605	39.7423	42.1827	45.4905	41.8316	46.486	47.5988	75.5527	8.2391	8.00646	10.9634	7.32788	39.4561	44.4156	35.8668	40.9791	44.0244	36.5769	42.2999	57.2789	39.4517	47.6913	76.4435	61.9532	156.245	91.9658
0.525	52.5909	44.5198	53.5344	59.4674	53.6823	45.0359	51.914	44.5904	69.5631	67.6701	76.7215	11.3285	16.572	16.7934	11.2384	41.3761	50.1796	59.6543	36.2993	39.1748	38.024	48.0218	42.9113	45.006	40.3146	42.7055	45.7191	42.1758	45.5874	46.4334	73.3257	8.23782	8.07477	10.8395	7.39208	39.6657	45.1037	35.3308	40.5358	43.37	36.0826	42.0363	55.7208	39.2015	46.6373	76.5781	61.0053	156.845	90.7754
0.53	53.2177	45.969	55.0158	60.6187	54.8617	44.4302	52.1559	44.7502	68.6991	67.2474	75.0959	11.3456	16.36	15.746	10.8748	40.6624	49.3924	57.6101	35.4128	38.6497	38.494	48.2394	42.4292	45.1653	41.0864	43.2864	46.0087	42.4521	44.8783	45.3544	70.5775	8.242	8.13133	10.7176	7.39014	40.101	45.785	34.9147	39.9933	42.5624	35.754	41.6902	54.2618	38.7989	45.4817	76.9313	60.7221	156.706	89.3698
0.535	53.6797	47.4025	56.3632	61.6726	56.2196	44.007	52.3589	45.4657	67.4402	67.0545	73.3386	11.4322	16.0041	14.9256	10.7675	39.8581	48.6218	55.2984	34.4154	38.1572	39.0831	47.8874	41.9513	45.4004	41.9764	43.905	46.3319	42.6173	44.4283	44.3903	67.4774	8.25017	8.19363	10.5912	7.36977	40.7205	46.2894	34.6171	39.4743	41.5791	35.5527	41.2706	52.9395	38.2861	44.2876	77.1342	60.8704	156.92	87.657
0.54	54.0654	48.7893	57.5295	62.6079	57.7616	43.6493	52.703	46.7474	65.8756	66.4726	71.6026	11.6012	15.5836	14.3228	10.8415	39.0466	47.8927	52.8961	33.3211	37.7496	39.6462	47.0258	41.38	45.7238	42.9022	44.5197	46.6649	42.6322	44.179	43.5718	64.0956	8.25925	8.26098	10.4768	7.33794	41.3711	46.6935	34.4272	38.9662	40.4252	35.4839	40.9987	51.7581	37.6265	43.0488	77.1238	61.1774	157.351	84.9076
0.545	54.3824	50.0869	58.4975	63.1889	59.3736	43.3361	53.0144	48.4353	64.1771	65.7824	70.0143	11.8145	15.0691	13.9923	11.0153	38.2671	47.2098	50.7118	32.1428	37.2402	39.8649	45.9994	40.6044	45.9979	43.771	44.7402	46.9651	42.4534	44.1157	42.8585	60.6802	8.38867	8.30704	10.4008	7.2951	42.0199	47.0224	34.3253	38.8366	39.0398	35.5304	40.9008	50.7237	36.8398	41.824	76.9298	61.2614	156.972	81.7803
0.55	54.5913	51.2353	59.2082	63.5757	60.9723	43.3844	53.7767	50.4067	62.6595	65.3263	68.6963	12.0458	14.5624	13.8636	11.3233	37.5152	46.5126	48.7117	30.897	36.5984	39.525	44.9806	39.5832	46.1842	44.5344	44.8736	47.2037	42.0366	44.2081	42.4527	57.4167	8.66662	8.37005	10.3305	7.25731	42.7374	47.3274	34.286	38.6701	37.7916	35.6567	40.9041	49.8558	35.9768	40.6766	76.5823	60.954	155.081	78.837
0.555	54.2816	52.1487	59.5892	63.9587	62.5378	43.5703	55.1022	52.5785	61.3281	64.9106	67.4413	12.2693	14.0806	13.8836	11.8302	36.286	45.7885	46.817	29.6031	35.7613	39.0714	43.9757	38.3737	46.2534	45.177	44.9219	47.3187	41.362	44.4125	42.5176	54.4217	9.09615	8.43407	10.2454	7.1808	43.5005	47.6152	34.3042	37.706	37.1038	35.8207	40.8875	49.111	35.0554	39.5959	75.8986	60.1911	151.813	75.4457
0.56	53.8405	52.869	59.69	63.6581	63.9685	43.8922	56.9305	54.8212	60.0402	64.5261	66.1207	12.4866	13.7199	14.0333	12.2213	35.0605	44.9876	45.0799	28.2743	34.9471	38.5882	42.9957	37.0207	46.3101	45.7164	44.8262	47.3134	40.5766	44.6717	42.1342	51.7372	9.66464	8.54163	10.2123	7.06134	44.2865	47.8768	34.2741	36.9977	36.6463	36.1481	40.8541	48.4876	34.066	38.6203	74.5966	59.1722	148.109	71.9834
0.565	53.3508	53.2303	59.4962	63.4423	65.0962	44.4119	59.3123	57.1301	58.8035	64.1662	64.6244	12.7147	13.4969	14.2673	12.7209	33.7088	44.1203	43.65	26.9424	34.2168	38.0496	41.9122	35.5739	46.3639	46.1168	44.5617	47.2603	39.7315	44.6488	40.8948	49.3524	10.3176	8.67517	10.2742	6.92315	45.0777	48.0863	34.2138	36.5197	36.4518	36.6088	40.8946	47.9405	33.0471	37.6965	72.7149	57.967	144.096	68.6608
0.57	52.7801	53.1963	59.1063	63.3447	65.8483	45.1582	61.9505	59.4269	57.5364	63.7567	63.0498	13.0438	13.3065	14.5694	13.317	32.289	43.2196	42.3971	25.5794	33.287	37.2794	40.7528	34.1421	46.3312	46.3383	44.1234	47.1546	38.8936	44.5438	39.6299	47.2771	10.9971	8.80503	10.4416	6.83388	45.7815	48.2722	34.1208	36.2568	36.1761	37.1435	41.0894	47.3988	32.0247	36.8596	70.81	56.6575	139.52	65.5331
0.575	52.0288	52.8051	58.6713	63.1139	66.2549	46.1035	64.4681	61.6097	55.9043	63.1826	61.6026	13.4538	13.1637	14.7935	14.0346	31.1232	42.2853	41.211	24.2283	32.0507	36.2488	39.5627	32.8423	46.127	46.3296	43.5475	47.0067	38.1132	44.4262	38.5892	45.5374	11.6961	8.96393	10.7184	6.8615	46.3839	48.5957	33.9587	36.1645	35.8165	37.7342	41.3633	46.8933	30.9438	36.13	68.852	55.1984	134.872	62.807
0.58	51.1153	52.0704	58.1163	62.7266	66.3732	47.2125	66.8671	63.6251	54.1587	62.6102	60.3115	13.8405	13.0933	14.9841	14.8915	30.2051	41.3282	40.0834	23.0164	30.7408	34.9438	38.3968	31.6718	45.7638	46.1014	42.8521	46.6153	37.3644	44.3339	37.7458	44.1704	12.397	9.17144	11.0731	7.02004	46.8891	49.1948	33.691	36.1742	35.5098	38.3869	41.4969	46.6797	29.859	35.5328	66.633	53.4292	130.522	60.1697
0.585	50.0226	51.0185	57.4552	62.1668	66.212	48.3964	68.7184	65.3491	52.5649	62.0986	59.1699	14.1021	13.1029	15.2857	15.8049	29.5342	40.3614	38.8988	22.0688	29.6144	33.6025	37.4396	30.3847	45.1638	45.6696	41.9589	45.9939	36.6765	44.3157	37.0669	43.1942	13.1394	9.42586	11.4802	7.28958	47.2309	50.003	33.2772	36.2748	35.2922	39.0888	42.0628	46.4782	28.8546	35.2567	64.3006	51.4278	126.49	57.8067
0.59	48.8251	49.7242	56.6609	61.4301	65.7408	49.6158	70.1592	66.5491	51.233	61.4753	58.1505	14.2501	13.1969	15.6884	16.7291	29.0671	39.4127	37.6742	21.3731	28.8729	32.3545	36.758	29.1612	44.4194	45.0765	40.9106	45.2343	35.9817	44.3749	36.5227	42.5898	13.8745	9.72576	11.908	7.64653	47.4324	51.0006	32.672	36.4694	35.1753	39.8123	42.9384	46.3703	27.962	35.3352	62.1317	49.0943	123.02	55.7902
0.595	47.7022	48.432	55.7029	60.4871	64.9579	50.6429	71.2077	67.1913	50.2412	60.8033	57.2644	14.4009	13.3866	16.1883	17.5941	28.7594	38.5012	36.7332	20.9775	28.3297	31.3066	36.2139	28.1471	43.5299	44.3283	39.7834	44.3542	35.2512	44.5931	36.0843	42.2681	14.5909	10.0635	12.3661	8.08649	47.5038	51.8719	32.1841	36.7937	35.1261	40.152	44.1107	46.0193	26.954	35.5468	59.9669	46.4457	119.706	54.215
0.6	46.6438	47.1588	54.606	59.3552	63.8651	51.4493	71.9321	67.4219	49.6833	60.1487	56.7688	14.5136	13.6447	16.7622	18.3609	28.5928	37.5964	36.2698	20.8793	27.9413	30.5902	35.6334	27.378	42.5895	43.3742	38.5698	43.3988	34.4595	44.8807	35.7212	42.1946	15.2246	10.4313	12.8425	8.60914	47.6731	52.6513	31.8431	37.2679	35.289	40.105	45.5836	45.5485	25.8781	36.0644	57.8577	44.0335	116.409	53.058
0.605	45.6338	45.848	53.378	58.1293	62.5352	52.1754	72.3706	67.2252	49.3424	59.3675	56.6797	14.5242	13.9842	17.3701	19.0286	28.6077	36.711	36.5714	21.0802	27.7002	30.0451	34.9577	26.7519	41.7803	42.3426	37.2844	42.3588	33.5871	44.9356	35.3832	42.3272	15.696	10.8346	13.3495	9.20216	47.1214	53.3542	31.6032	37.8728	35.5704	39.8604	47.3298	45.2916	24.9422	36.626	55.8059	42.1173	113.054	51.8366
0.61	44.7279	44.5403	52.009	56.9917	61.0299	52.777	72.3966	66.5622	49.1551	58.41	56.8409	14.4604	14.3966	17.9906	19.5755	29.0251	35.7784	37.3978	21.5855	27.4984	29.4289	34.1117	26.5717	40.9604	41.2588	36.0466	41.306	32.5342	44.4918	35.0863	42.6099	15.9503	11.2301	13.8338	9.82836	46.3007	53.9741	31.416	38.5876	35.936	39.4225	49.2677	45.344	24.1852	37.448	53.8119	40.6652	109.642	50.8669
0.615	43.846	43.21	50.4426	56.0359	59.305	53.1041	71.7281	65.6738	49.1339	57.4017	57.2029	14.4325	14.8572	18.6792	19.9832	29.8365	34.9436	38.588	22.1979	27.2288	29.1708	33.3577	26.7898	40.2562	40.1706	34.9264	40.4144	31.3749	43.7623	34.9225	42.9796	16.0326	11.6237	14.2621	10.4602	45.6036	54.4816	31.3512	39.435	36.688	38.8252	51.2719	45.6425	23.6251	38.5706	51.7775	39.1816	106.282	50.2313
0.62	42.9818	41.8773	48.8467	55.2413	57.7965	53.1141	70.27	64.7053	49.3594	56.5946	57.6782	14.4915	15.2385	19.3003	20.2824	31.0048	34.2972	40.0333	22.8875	27.2183	29.2748	32.9666	27.1934	39.586	38.9626	33.9144	39.5339	30.4667	42.6813	34.9115	43.3797	15.998	12.0058	14.7163	11.0525	44.9888	54.7629	31.5356	40.4368	37.6161	38.1558	53.6363	46.1766	23.2778	39.9057	49.7526	37.6453	103.083	49.8653
0.625	42.1285	40.5994	47.3769	54.5296	56.5473	52.8345	68.4407	63.4335	49.7683	55.902	58.1535	14.5421	15.5144	19.838	20.5024	32.428	33.8504	41.5116	23.5996	27.7902	29.6499	32.9393	27.6115	38.895	37.9547	33.0078	38.5568	29.5066	41.8186	35.0462	43.798	15.8546	12.3892	15.1923	11.5875	44.4725	54.8699	32.3433	41.7402	38.7073	37.5283	55.9976	46.9381	23.1587	41.304	47.787	36.0417	100.156	49.6173
0.63	41.285	39.4353	45.9528	53.7982	55.4965	52.4525	66.6774	62.3493	50.3429	55.2917	58.4122	14.7307	15.6323	20.2924	20.6628	34.0297	33.5814	42.7528	24.2919	28.5802	30.2301	33.1941	27.9389	38.3204	37.2475	32.241	37.6258	28.0777	41.2159	35.2189	44.2541	15.6083	12.8006	15.6712	12.0555	44.1343	54.8058	32.9383	43.1473	39.9369	37.0917	57.7867	47.8801	23.2181	42.8619	45.7981	34.3537	97.1291	49.5393
0.635	40.3116	38.3987	44.6234	53.0343	54.5177	52.0868	64.8659	61.6421	51.0412	54.7449	58.2304	15.0744	15.623	20.6993	20.8238	35.7951	33.4297	43.7027	24.8829	29.5353	30.863	33.7232	28.1636	37.9487	36.8993	31.6659	36.7512	26.9292	40.7605	35.425	44.683	15.295	13.2102	16.1469	12.4403	43.924	54.5869	33.3168	44.5576	41.3927	36.8722	59.4162	48.9322	23.6384	44.5707	43.7743	32.6352	93.9925	50.2036
0.64	39.258	37.4164	43.3504	52.1508	53.5081	51.7525	63.3478	61.0479	51.8329	54.2045	58.0887	15.4881	15.6097	21.1059	20.9897	37.6299	33.304	44.5287	25.2303	30.4219	31.4958	34.2746	28.5795	37.7069	36.7159	31.2441	36.0438	26.1564	40.4528	35.6399	44.992	15.0782	13.6019	16.622	12.7217	43.7603	54.2366	34.0851	46.2234	43.102	37.031	61.0624	50.0695	24.316	46.4086	42.2557	31.4196	91.0446	50.5091
0.645	38.3177	36.4792	42.1445	51.1103	52.4881	51.4597	62.0683	60.4721	52.6393	53.7479	57.9524	15.9823	15.6468	21.5088	21.1325	39.4272	33.4433	45.4136	25.706	31.3095	32.1059	34.8365	29.0413	37.6046	36.7199	30.9442	35.5242	25.9929	40.2111	35.8906	45.0753	14.9143	13.9704	17.0611	12.9056	43.7388	53.722	34.7617	47.3228	44.887	37.7113	62.7122	51.2641	25.2114	48.2928	41.2234	29.715	88.6915	50.616
0.65	37.4602	35.4778	41.0279	50.0752	51.5487	51.1126	60.8664	59.9282	53.4037	53.4158	57.745	16.6282	15.8582	21.94	21.2446	41.0728	34.0089	46.4659	25.9276	32.1935	32.6846	35.3498	29.4216	37.6299	36.8849	30.8678	35.1845	26.2577	39.9597	36.2025	44.933	14.7539	14.3097	17.4298	13.0132	43.9104	53.0914	35.3845	47.8703	46.5756	38.9531	64.2839	52.6406	26.3777	50.2049	40.5078	28.1284	85.7524	50.3867
0.655	36.5874	34.4035	40.0085	49.0167	50.7222	50.7451	59.6668	59.4338	54.0207	53.1959	57.4822	17.3534	16.2108	22.4803	21.3298	42.3958	34.2507	47.7796	26.3598	32.9904	33.2569	35.8047	29.6773	37.7785	37.225	30.9753	34.9694	26.8265	39.6095	36.218	44.7765	14.5614	14.6115	17.751	13.0308	44.1896	52.4327	36.0697	49.155	48.3357	40.701	65.7767	54.1838	27.8997	52.0997	39.6563	26.8614	82.8849	49.7719
0.66	35.7871	33.3697	39.0501	47.9153	50.0029	50.5267	58.5054	58.9052	54.4424	53.03	57.0797	18.0261	16.6598	23.0241	21.446	43.9576	34.8732	49.2364	27.3286	33.7487	33.8273	36.2307	29.8135	38.0657	37.6446	31.0812	34.8622	27.7603	39.1652	35.3116	44.6996	14.303	14.8683	17.9954	12.9335	44.7207	51.6906	36.7926	50.3225	49.8359	42.7135	67.1515	55.8142	29.6711	53.9228	38.786	25.7211	80.2736	49.0909
0.665	35.0734	32.3642	38.1555	46.7908	49.3406	50.3705	57.3295	58.294	54.3505	52.9073	56.4877	18.6225	17.259	23.5517	21.5302	45.2908	35.5951	51.169	28.7615	34.3897	34.2388	36.457	29.7358	38.4908	38.0378	31.2122	34.8326	28.9313	38.7072	34.1587	44.6145	13.9706	15.0997	18.1669	12.7149	45.4794	50.8764	37.462	51.3135	51.2394	45.1071	68.2163	57.4398	31.6499	55.5878	37.8944	24.5715	77.6716	48.3687
0.67	34.4292	31.4075	37.3267	45.6389	48.6497	49.884	56.0461	57.6016	53.7988	52.4003	55.6067	19.1962	17.9474	24.0359	21.5825	46.5845	36.5237	53.2798	30.4996	34.9324	34.4905	36.3973	29.3411	39.0114	38.5129	31.4334	34.8882	30.6009	38.2428	33.5462	44.4726	13.6158	15.2609	18.2823	12.4304	45.9225	50.0796	38.0092	52.0779	52.651	47.8149	68.7329	58.9992	33.8829	57.0985	36.8515	23.387	74.8384	47.6299
0.675	33.7918	30.5582	36.565	44.4103	47.8929	49.2128	54.6856	56.825	53.1821	52.0581	54.3974	19.795	18.6696	24.3116	21.6639	47.9272	37.7641	55.1024	32.4202	35.3401	34.3437	36.0733	28.681	39.5503	39.0295	31.7777	35.0173	32.52	37.7278	33.1483	44.3014	13.2555	15.3855	18.3859	12.1446	45.8462	49.3069	38.3762	52.6382	54.0535	50.6825	68.7852	60.2842	36.3763	58.399	35.659	22.3146	72.6795	46.8992
0.68	33.056	29.8739	35.8706	43.3871	47.0059	48.4497	53.2517	55.944	52.4656	51.8553	53.0016	20.4114	19.4044	24.398	21.7178	49.0333	39.3038	56.6142	34.452	35.5534	33.6992	35.4904	27.9082	40.0993	39.5797	32.1089	35.1727	34.5026	37.1705	32.8613	44.1231	12.9165	15.4889	18.359	11.8844	45.7491	48.52	38.4716	53.0022	55.3867	53.5587	68.929	61.5254	39.0383	59.4014	34.9845	21.3951	70.9498	46.1542
0.685	32.1622	29.3812	35.2362	42.4816	46.0974	47.6945	51.8077	54.9672	51.8044	51.6392	51.8102	21.0309	20.0978	24.382	21.5802	49.8514	41.1318	57.7166	36.4725	35.4962	32.5759	34.6121	27.1014	40.6367	40.0751	32.4654	35.3966	36.4879	36.6279	32.6974	43.9424	12.6139	15.5703	18.1975	11.6661	45.5765	47.7336	38.2904	53.1798	56.6078	56.2398	68.6555	62.7627	41.7106	60.1216	33.9021	20.6423	69.1737	45.2396
0.69	31.6072	29.0221	34.6207	41.5617	45.2235	47.078	50.4709	53.8043	51.2988	51.3778	50.705	21.5741	20.7062	24.2919	21.6316	50.3489	42.6996	58.7328	38.3677	35.1753	31.6061	33.4396	26.2508	41.1494	40.4208	32.8508	35.6898	38.4806	36.1617	32.5112	43.8298	12.3401	15.6506	17.9432	11.4851	45.2911	46.9552	37.907	53.203	57.8182	58.5615	68.0572	63.7849	44.3499	60.5346	32.6532	19.991	67.2892	44.1198
0.695	31.1471	28.6795	34.0107	40.6405	44.4271	46.5609	49.1968	52.4631	50.8415	51.0418	49.7033	21.9909	21.2039	24.1318	21.6718	50.5331	44.4705	59.8132	39.9699	34.5628	30.5753	32.224	25.5084	41.5571	40.606	33.2426	36.0532	40.356	35.7669	32.5483	43.7532	12.0237	15.7331	17.6071	11.3035	44.8709	46.2035	37.4398	53.0435	58.9606	60.3157	67.2835	64.4632	46.9387	60.6281	31.6393	19.4894	65.4864	42.9272
0.7	30.6966	28.413	33.393	39.7281	43.7729	46.1367	47.7524	51.1712	50.3116	50.6329	48.8692	22.2594	21.5644	23.9205	21.6822	50.4932	46.5296	60.3177	41.0667	33.6683	29.5076	31.0092	25.0037	41.8194	40.6235	33.624	36.5144	42.1997	35.4273	32.8504	43.695	11.6352	15.8077	17.1525	11.1454	44.224	45.4382	37.0828	52.6099	59.9862	61.4318	66.6074	64.8104	49.3699	60.4245	30.7165	19.1838	64.0189	41.4621
0.705	30.296	28.2422	32.7488	38.816	43.2074	45.7766	46.0683	49.958	49.7137	50.1768	48.2056	22.4122	21.7948	23.7017	21.6443	50.3296	48.7752	59.3848	41.7442	32.5838	28.5563	30.0251	24.599	41.9867	40.4782	33.9448	37.058	43.9683	35.0445	33.4058	43.7202	11.1997	15.8612	16.5992	11.0311	42.8763	44.7074	36.6498	51.9641	60.8928	61.9687	65.7858	64.8369	51.5078	60.0091	29.9542	19.0402	62.83	39.8028
0.71	29.9445	28.0543	32.0816	37.8754	42.7086	45.4539	44.394	48.8582	49.1038	49.7044	47.7536	22.447	21.8681	23.5904	21.5481	50.1983	51.0819	59.5425	41.9585	31.4386	27.8223	29.2167	24.265	42.0991	40.1945	34.192	37.5916	45.0667	34.7952	34.1827	43.8592	10.8007	15.9005	15.9125	10.967	41.7169	43.9645	36.1729	51.1796	61.5972	61.9052	64.7492	64.5479	53.324	59.4663	29.5254	18.8458	62.1044	38.3433
0.715	29.6214	27.8236	31.4696	36.9329	42.1504	45.1748	42.9983	47.9018	48.4165	49.1965	47.6442	22.3776	21.7995	23.5013	21.3877	50.0089	53.3004	58.6959	41.6614	30.2456	27.2467	28.5409	24.1595	42.0593	39.7755	34.3321	38.0806	45.6443	34.6719	35.1295	44.0996	10.4709	15.9411	15.1579	10.955	40.7469	43.2085	35.7084	50.3009	62.1416	61.2435	63.6675	64.0371	54.7332	58.6298	29.5133	18.6676	61.8336	36.4524
0.72	29.3019	27.6525	30.8793	36.0043	41.4755	44.9164	42.016	47.1275	47.7617	48.696	47.7776	22.2516	21.4824	23.4296	21.1463	49.7626	55.3061	58.0411	40.8346	29.1913	26.9524	28.0353	24.5241	41.8159	39.173	34.3154	38.4794	46.6181	34.621	36.216	44.4073	10.176	15.9989	14.418	10.9938	39.8117	42.4853	35.3458	49.412	62.4819	60.4318	61.9334	63.4165	55.6952	57.4068	29.7513	18.4686	62.1307	34.8306
0.725	28.9476	27.5105	30.3152	35.0823	40.7707	44.5099	41.1878	46.531	47.22	48.2909	48.1395	22.1402	20.922	23.3292	20.8566	49.3929	57.1368	58.3322	39.6658	28.3819	26.9107	27.6874	25.2737	41.4371	38.3703	34.0038	38.7736	47.5293	34.5912	37.2844	44.7633	9.9228	16.0967	13.6885	11.0764	38.9539	41.8259	35.1618	48.3812	62.7084	59.425	59.7298	62.6672	56.2243	56.0784	30.1254	18.507	63.1256	33.3344
0.73	28.6327	27.2986	29.76	34.1755	40.3062	44.1449	40.4257	45.9838	46.8382	47.886	48.7231	22.0614	20.2366	23.2173	20.5155	49.0035	58.79	59.394	38.7193	27.7572	27.3758	27.6168	26.1902	40.911	37.3593	33.3768	38.9457	48.3789	34.5633	38.2934	45.1777	9.72195	16.2126	13.0146	11.2005	38.1768	41.2543	35.048	47.4659	62.7688	58.229	57.9506	61.9189	56.4091	54.4797	30.6339	18.7768	64.7527	31.8921
0.735	28.375	27.0141	29.2118	33.2878	39.8352	43.9149	39.8132	45.4601	46.5878	47.3696	49.523	22.0041	19.5882	23.1181	20.1455	48.6997	60.1905	61.2025	37.7333	27.3028	28.3022	27.654	27.2893	40.253	36.1461	32.9423	38.9666	48.9748	34.6737	39.2626	45.6635	9.58113	16.3169	12.4267	11.3505	37.4017	40.8182	34.2332	46.8291	62.6308	57.1536	56.5012	61.1229	56.3805	53.0006	31.3843	19.2714	66.7754	30.5844
0.74	28.1381	26.7042	28.6862	32.3645	39.3471	43.848	39.4212	44.9373	46.4865	46.8778	50.5021	21.9351	19.1063	23.0501	19.7497	48.4734	60.7885	63.855	37.4693	27.0472	29.5234	27.6977	28.6129	39.4683	34.897	32.4157	38.8015	49.4398	34.9055	40.1549	46.1748	9.43419	16.384	11.9053	11.523	36.7537	40.5213	33.55	46.1497	62.2056	56.1982	55.2522	60.2735	56.0372	51.5164	32.3665	19.9845	68.7665	29.5957
0.745	27.7953	26.415	28.1943	31.4293	38.7722	43.8787	39.23	44.3823	46.617	46.6566	51.4879	21.8182	18.7325	22.8968	19.321	48.3725	60.3314	67.0289	37.6943	27.2523	30.8989	27.932	30.1224	38.5652	33.6865	31.7463	38.4698	49.8872	35.0233	41.0535	46.7269	9.26803	16.4015	11.4363	11.7242	36.2597	40.2791	33.244	45.3983	61.5099	55.3115	54.1485	59.4037	55.3918	49.9256	33.5706	20.8489	70.5412	29.0028
0.75	27.4978	26.1261	27.7464	30.489	38.0645	43.927	39.2065	43.773	47.023	46.7829	52.3079	21.657	18.3146	22.7617	18.8597	48.4282	59.7968	70.5404	38.0497	27.6268	32.1145	28.5797	31.5909	37.5685	32.2471	30.9836	37.9801	50.3015	34.9214	41.9797	47.2936	9.12744	16.3916	11.0449	11.9624	35.94	40.0765	32.5971	44.6504	60.4952	54.3918	53.1567	58.5605	54.4686	48.2933	34.885	21.9626	72.1764	28.5725
0.755	27.2676	25.8034	27.3549	29.5469	37.2647	43.9292	39.2359	43.101	47.6916	46.9857	52.9715	21.4812	17.947	22.6668	18.4055	48.7005	58.773	73.6666	38.5104	27.9543	33.2149	29.5444	33.0569	36.552	30.5226	30.17	37.322	51.0379	34.6404	42.7313	47.7939	9.04238	16.3505	10.7333	12.2334	35.8359	39.9532	32.0917	43.9667	59.1128	53.4538	52.2988	57.8068	53.3032	46.7738	36.2175	22.9956	73.8504	28.2586
0.76	27.1126	25.3824	26.9964	28.6182	36.5039	43.8286	39.2767	42.3456	48.5059	47.2639	53.4942	21.2806	17.6534	22.5952	17.9589	49.0865	57.6293	75.2394	39.0581	28.6129	34.1479	30.7667	34.6468	35.4827	28.9691	29.3061	36.4976	51.6327	34.3872	43.3082	48.2062	9.01987	16.2957	10.4762	12.5876	35.9786	39.8905	31.7697	43.3826	57.6795	52.7632	51.4664	57.0303	51.9469	45.2967	37.5111	23.976	75.5511	28.0442
0.765	27.0433	24.8417	26.6382	27.7548	35.6464	43.6153	39.3124	41.474	49.6418	47.4598	53.9217	20.9983	17.4866	22.5522	17.5382	49.4527	56.4326	75.3681	39.615	29.7548	35.1266	31.9342	36.4344	34.4451	27.4084	28.3933	35.501	52.1538	34.2849	43.8303	48.7364	9.05889	16.2259	10.3191	12.9019	36.0444	39.8552	31.5241	42.8232	56.2861	52.0414	50.6548	56.1685	50.5626	43.8998	38.712	24.8326	77.2664	27.9446
0.77	27.2308	24.3392	26.2858	27.1417	34.6904	43.3216	39.2769	40.5124	50.9882	47.61	54.2756	20.5051	17.4231	22.4683	17.1103	49.8922	55.1155	75.622	40.0587	31.344	36.1814	33.2534	38.3675	33.4135	25.8925	27.4345	34.488	52.8503	34.3848	44.4235	49.3258	9.14201	16.1478	10.2504	13.1338	35.6882	39.9216	31.3044	42.4092	54.7934	51.1933	49.9293	55.2394	49.0368	42.5551	40.0811	25.6587	79.2439	28.0518
0.775	27.7485	23.9964	26.0109	26.8626	33.7089	42.8666	39.1119	39.4117	52.4073	47.82	54.742	19.9513	17.4381	22.3361	16.7246	50.3652	53.7214	73.7658	40.3138	33.277	37.2308	34.8511	40.4207	32.4411	24.458	26.5358	33.4994	53.9724	34.586	45.1531	49.9074	9.26427	16.0978	10.2275	13.323	35.2275	40.1482	31.1292	42.111	53.3121	50.0952	49.153	54.3075	47.426	41.2746	41.6969	27.3681	80.7964	28.2781
0.78	28.4089	23.7839	25.8192	27.0197	32.828	42.0206	38.7621	38.2047	53.7728	48.1332	54.7337	19.4389	17.4494	22.1641	16.4108	50.4927	52.2397	71.9531	40.3998	35.3678	38.4514	36.7193	42.4962	31.6644	23.375	25.7489	32.5473	55.3025	34.8242	45.911	50.5312	9.40129	16.0609	10.1585	13.525	35.0898	40.3644	31.0193	42.092	51.8762	48.7832	48.3595	53.4391	45.9153	40.0966	43.3908	28.7798	81.6341	28.61
0.785	29.1489	23.7926	25.7135	27.4781	32.1765	40.8943	38.2026	36.9458	55.0298	48.5484	54.4883	19.0023	17.417	21.938	16.1766	50.3327	51.374	70.2401	40.4056	37.5579	39.7177	38.554	44.8092	30.958	22.4596	25.006	31.6514	56.7622	35.2217	46.7308	51.2855	9.5488	16.0259	10.1158	13.6571	34.9781	40.5101	30.9724	42.5242	50.5403	47.281	47.5796	52.695	44.4769	39.0522	44.93	29.7838	82.3624	29.0326
0.79	29.9807	24.019	25.65	28.2355	31.7298	39.6335	37.4183	35.6922	56.3702	49.0379	54.3352	18.7066	17.3689	21.6028	16.0176	49.9788	50.9055	68.6176	40.2965	39.9409	40.9222	40.6721	46.8842	30.4179	21.722	24.387	30.8259	58.278	35.8382	47.574	52.1945	9.68443	15.9618	10.1055	13.6838	34.9214	40.4841	30.9877	42.0406	49.2669	45.5441	47.1918	52.0722	43.0091	38.1331	46.5183	30.604	82.9125	29.5291
0.795	30.884	24.4565	25.7185	29.2854	31.5904	38.4272	36.4527	34.4781	57.8657	49.5962	54.2823	18.5164	17.3208	21.2043	15.9741	49.4648	50.6735	67.1397	40.0399	42.4654	41.9747	43.1047	48.7593	29.9154	21.1707	23.9666	30.0536	59.7792	36.5526	48.7724	53.2844	9.78554	15.8893	10.0744	13.6011	34.9472	40.4822	31.058	41.5318	48.0954	43.7105	47.2053	51.5835	41.622	37.3509	47.4693	31.3612	83.2188	29.9442
0.8	31.874	25.0032	25.9139	30.5618	31.8921	37.4205	35.3316	33.2559	59.4796	50.1998	54.1988	18.4321	17.2159	20.6749	16.0175	48.8079	50.5361	65.937	39.6104	44.9272	42.8477	45.678	50.5403	29.4587	20.8101	23.6041	29.3129	61.187	36.9403	50.5883	54.4039	9.84674	15.8463	10.004	13.4273	35.0352	40.556	31.1474	41.1821	47.0102	41.8519	47.0206	51.1399	40.381	36.6719	47.8507	32.0492	83.1386	29.5973
0.805	33.0266	25.5182	26.1959	31.9787	32.6978	36.6086	34.1315	32.0564	61.161	50.8422	54.1044	18.4475	17.1048	20.1522	16.105	47.9877	50.7348	64.8076	39.0797	47.1108	43.8144	48.2502	52.1942	29.1362	20.5526	23.3188	28.5119	62.4227	37.4755	52.8006	55.5457	9.92877	15.8074	9.9093	13.1892	35.117	40.6753	31.1469	40.9773	46.037	40.0405	46.7664	50.6323	39.2286	35.9723	48.0117	32.6615	82.6063	29.5153
0.81	34.1071	26.0009	26.5328	33.4355	33.9657	35.8448	32.8904	30.9047	62.8636	51.5489	54.3012	18.4591	16.9618	19.7543	16.2155	47.0851	50.9636	63.8018	38.5677	48.9361	44.7643	50.4649	53.2686	28.8804	20.3809	23.1241	27.7834	63.5307	38.421	55.2712	56.7138	10.052	15.7497	9.7878	12.9232	35.1955	40.8162	31.1335	40.9259	45.3014	38.3727	46.6382	50.1612	38.0845	35.3724	47.9822	33.1919	81.6937	29.3543
0.815	35.1058	26.6589	26.9481	34.8602	35.5406	35.101	31.6104	29.862	64.5551	52.3171	54.682	18.4484	16.7782	19.5165	16.4207	46.154	51.2416	62.9662	38.132	50.3784	45.7647	52.5325	53.9592	28.7487	20.2326	23.0069	27.274	64.4659	39.7604	57.936	57.9149	10.2113	15.6654	9.67239	12.6589	35.2896	41.0968	31.3507	41.0202	44.8068	37.1528	46.4375	49.734	36.9489	34.9084	47.7524	33.634	80.5469	29.0907
0.82	36.0397	27.5131	27.513	36.4685	37.5123	34.4065	30.3834	29.0011	66.2079	53.1473	55.2126	18.4858	16.5058	19.4144	16.7051	45.184	51.4851	62.3338	37.6331	51.3967	46.536	54.5909	54.2357	28.7673	20.1387	22.9793	26.8906	65.1074	41.3226	60.6871	59.1569	10.3993	15.5578	9.56807	12.3901	35.4056	41.4417	31.52	41.4477	44.5101	36.149	46.2691	49.3658	35.9006	34.6137	47.3124	33.9816	79.7854	28.8674
0.825	36.9167	28.4976	28.039	38.1162	39.6895	33.8311	29.3337	28.3327	67.693	54.1244	56.0455	18.561	16.2435	19.436	17.0133	44.181	51.449	61.8869	37.1012	51.9999	46.8665	56.4171	53.9948	28.8543	20.1136	23.0108	26.6646	65.2582	43.1758	63.2866	60.3427	10.6007	15.4289	9.51607	12.1272	35.5222	41.8106	31.7563	41.7494	44.2604	35.5127	46.0402	49.0535	34.9354	34.4635	46.6521	34.2283	78.6385	28.7611
0.83	37.7059	29.5459	28.5806	39.7531	42.0282	33.4398	28.4917	27.8665	69.1306	55.2747	56.9928	18.6251	16.0645	19.4999	17.3052	43.2746	51.0795	61.4076	36.5726	52.076	46.6788	57.6307	53.1177	28.9674	20.1922	23.0259	26.5097	64.8612	45.2114	65.6705	61.7415	10.7803	15.2697	9.5129	11.8714	35.6845	42.1551	32.0933	41.983	43.8564	35.3223	45.7897	48.7629	34.0466	34.5132	45.7616	34.3678	77.0265	28.7636
0.835	38.3028	30.6293	29.2256	41.3715	44.4986	33.2504	27.6446	27.6017	70.515	56.4994	58.2076	18.7433	16.0142	19.5672	17.6339	42.5543	50.8192	61.0276	36.0852	51.6084	46.0395	58.1421	51.6741	29.1172	20.3841	23.0392	26.4283	64.0138	47.3731	68.7009	63.3698	10.9407	15.0539	9.50463	11.6075	35.8927	42.4468	32.4697	42.252	43.4066	35.3917	45.5518	48.4601	32.974	34.7569	44.6311	34.3038	75.2353	28.8667
0.84	38.8188	31.7569	29.9863	42.951	46.9874	33.338	26.9091	27.4792	71.8338	57.6752	59.6386	18.9431	16.0293	19.7605	18.0707	41.8922	50.6715	60.7473	35.6544	50.7725	45.2849	57.7808	50.2165	29.3216	20.6679	23.0096	26.3783	62.7967	49.5941	69.4153	65.1783	11.1065	14.8205	9.45338	11.3445	36.2012	42.6831	32.8329	42.7921	43.0261	35.7116	45.3162	48.167	31.9124	35.2038	43.4734	34.0571	73.7105	29.0621
0.845	39.2235	32.8422	30.9217	44.3877	49.2109	33.9127	26.4858	27.4411	72.919	58.9565	61.3213	19.2099	15.9363	20.0322	18.5793	41.3312	50.4647	60.4421	35.169	49.5294	44.2885	57.0439	48.8297	29.5755	21.0729	22.971	26.3681	61.175	51.8159	69.7169	67.1234	11.2811	14.5788	9.346	11.0779	36.5168	42.8013	33.3556	43.5479	42.4709	36.2092	45.171	47.8404	30.9759	35.8292	42.4556	33.6489	72.7759	29.4214
0.85	39.5065	33.9376	31.8501	45.0265	51.2511	34.8117	26.4867	27.5373	73.93	60.5475	63.3048	19.5199	15.658	20.3521	19.1278	40.8957	50.0934	59.8505	34.7286	47.9021	43.1264	55.9423	47.3793	29.955	21.565	23.1854	26.3979	59.3116	53.7688	69.6057	69.0798	11.4861	14.3387	9.15818	10.8299	36.8074	42.8349	33.8635	44.405	42.1173	36.8639	45.1857	47.6162	30.2318	36.5875	41.3497	33.1768	72.4864	29.9351
0.855	39.5946	35.0805	32.8708	45.4966	53.1833	35.9084	26.8025	27.8677	74.764	62.4019	65.4557	19.8812	15.4369	20.7124	19.7473	40.614	49.783	59.0529	34.3061	46.1999	42.0272	54.3638	46.0159	30.4861	22.1778	23.5963	26.5014	57.4533	55.7091	69.0816	70.9878	11.7407	14.1028	8.91389	10.6205	37.0065	42.8893	34.3841	45.2912	41.927	37.6453	45.2989	47.5558	29.6795	37.4169	40.3774	32.7854	72.688	30.5617
0.86	39.4193	36.2898	34.0155	45.9884	55.1822	37.0985	27.0908	28.4348	75.5066	64.4309	67.8366	20.2414	15.3122	21.0773	20.3791	40.3982	49.2626	58.5674	33.952	44.7717	40.8533	52.455	44.9587	31.0974	22.8886	24.1515	26.6802	55.7314	57.5649	68.1447	72.8494	12.0001	13.8602	8.67702	10.4587	36.9571	43.0529	34.9349	46.1208	41.7981	38.2441	45.4865	47.6934	29.3056	38.3229	39.7195	32.4186	73.3439	31.2682
0.865	39.1992	37.479	35.2491	46.5484	57.3806	38.5246	27.6311	29.0606	76.3436	66.4653	70.2776	20.5752	15.3289	21.4383	20.9294	40.1799	48.8525	58.2531	33.7389	43.3032	39.8221	50.7386	43.9781	31.7913	23.6837	24.8045	26.9411	53.9118	59.311	66.7949	74.6188	12.2321	13.594	8.45419	10.3395	36.834	43.2839	35.4999	47.0101	41.7445	38.6393	45.5896	48.0479	29.118	39.3064	39.4187	32.1545	74.3974	32.063
0.87	38.8789	38.6353	36.5179	47.166	59.7999	40.0309	28.4205	29.6817	77.2822	68.3007	72.928	20.8428	15.4989	21.7574	21.3676	40.0089	48.5381	58.1335	33.6795	41.9374	38.8862	49.1411	43.0515	32.5381	24.5566	25.5407	27.3224	52.1017	60.8433	65.0322	76.2579	12.4752	13.3183	8.23108	10.2704	36.7262	43.3386	36.0884	47.875	41.7763	38.7473	45.5649	48.542	29.1482	40.334	38.8931	31.8521	75.7524	32.8936
0.875	38.7265	39.7687	37.8604	47.9213	62.3426	41.6731	29.46	30.475	78.2888	70.2063	75.8708	21.025	15.7584	21.9938	21.6637	39.7978	48.223	58.1991	33.742	40.7722	38.0991	47.5249	42.2847	33.3684	25.5694	26.3988	27.8241	50.347	62.153	62.8567	77.6119	12.7317	13.0401	8.04288	10.1568	36.6431	43.3074	36.4802	48.7407	41.8957	38.681	45.6068	49.1452	29.4323	41.3885	38.2218	31.4358	77.2512	33.5992
0.88	38.9055	40.8997	39.2607	48.9337	65.0535	43.3832	30.6907	31.6993	79.4827	72.1407	79.032	21.1041	16.097	22.1711	21.796	39.3156	47.9107	58.4124	33.8731	39.8321	37.546	46.0356	41.7636	34.2705	26.6846	27.4009	28.4418	48.7516	63.2742	60.2684	78.7959	12.9821	12.7586	7.89717	10.0448	36.5452	43.2379	37.0837	49.2996	41.9985	38.4507	45.6957	49.7953	29.9688	42.444	37.8274	30.9405	78.8224	34.1237
0.885	39.3761	42.0017	40.7924	50.1895	67.9317	45.0798	32.04	32.9386	80.7605	74.0851	82.2841	21.096	16.5418	22.2679	21.7775	38.8096	47.6848	58.6575	34.0206	39.2657	37.3058	44.8317	41.5065	35.2522	27.8644	28.4498	29.1709	47.4192	63.6785	57.2672	79.6728	13.2049	12.4773	7.79262	9.99025	36.4656	43.2903	37.6114	48.7819	42.1559	38.1307	45.9783	50.5156	30.7001	43.5123	37.6469	30.5196	80.5572	34.4751
0.89	40.1855	43.0448	42.5319	51.7329	71.0843	46.8168	33.5524	34.7458	82.0457	75.9911	85.6997	21.1291	17.0279	22.2815	21.6657	38.3246	47.4396	58.9863	34.1091	39.1218	37.3234	44.0667	41.4208	36.3591	29.0747	29.5628	29.9628	46.4107	63.5077		80.3486	13.3924	12.2221	7.7475	9.98952	36.3722	43.4985	38.05	48.8763	42.3405	37.7467	46.3252	51.3024	31.5003	44.5217	37.4629	30.3103	82.449	34.6619
0.895	41.3795	44.3327	44.4924	53.5299	74.4338	49.0765	35.0476	37.2473	83.2849	77.7783	88.7443	21.0769	17.5159	22.2	21.4828	37.8459	47.3344	59.3052	34.0593	39.2821	37.1861	43.4786	41.404	37.7139	30.3744	30.7187	30.7881	45.8867	63.1301		80.9364	13.5388	11.9765	7.73766	9.93004	36.2396	44.0366	38.4809	48.9863	42.502	37.3088	46.5653	52.01	32.544	45.4384	37.3053	30.1964	84.3722	34.6923
0.9	42.8729	45.8361	46.3965	55.575	77.5532	51.8082	36.5047	40.3407	84.4278	79.5818	91.9384	20.9946	17.9487	22.0263	21.3109	37.3184	46.9343	59.5475	33.8546	39.5297	36.8144	42.9276	41.521	38.3302	31.6184	31.8469	31.6504	45.4266	62.4352		81.4491	13.6763	11.7933	7.7425	9.84302	36.0882	44.5405	38.8876	49.0274	42.6437	36.873	46.7833	52.5883	33.6789	46.2837	37.3479	30.1721	86.1475	34.3031
0.905	44.5354	47.5097	48.3187	57.7396	80.5276	54.9825	38.5454	43.9337	85.4354	81.448	95.2	20.9994	18.2028	21.7501	21.146	36.8293	46.3765	59.632	33.4975	39.7974	36.3178	42.48	41.6902	38.9397	32.6288	32.8788	32.5317	44.8114	61.3862		81.7305	13.7726	11.6475	7.77035	9.72253	35.9675	45.4368	39.1977	48.9798	42.7256	36.4247	47.0277	52.9691	34.7785	47.0458	37.5512	30.1518	87.775	33.8187
0.91	46.2148	49.2952	50.2861	60.0057	83.5943	58.5117	41.7698	48.1529	86.7788	83.2238	98.1713	21.0135	18.4433	21.419	20.9824	36.4369	45.8033	59.7616	33.0304	40.0944	35.737	42.2071	41.7615	39.5423	33.5866	33.8147	33.4396	44.0476	59.9829		81.7562	13.8436	11.5201	7.80283	9.60888	35.9135	46.6479	39.402	48.8804	42.8278	35.9558	47.1894	53.0947	35.9021	47.6874	37.7722	30.0488	89.557	33.4084
0.915	47.8281	51.1163	52.2722	62.3405	86.4319	62.333	45.8561	52.8457	88.3461	84.8187	100.754	20.9995	18.6699	21.0601	20.8031	36.1297	45.174	59.3143	32.4468	40.3382	34.9935	42.0666	41.7165	40.1381	34.6478	34.7577	34.3522	43.2039	58.2254		81.3913	13.866	11.4046	7.8767	9.52628	36.0209	48.0389	39.6349	48.8029	42.834	35.443	47.2848	52.9565	36.9951	48.1522	37.8871	29.8822	90.834	33.0384
0.92	49.3609	52.9304	54.2265	64.7002	88.8424	66.5355	50.4368	57.8349	88.2161	86.1964	103.092	20.9271	18.8829	20.7494	20.6153	35.8818	44.6156	58.827	31.7483	40.4258	34.0166	42.0449	41.7017	40.7269	35.5048	35.6798	35.2441	42.4347	56.1136		80.7665	13.7521	11.271	7.99297	9.47188	36.2542	49.4691	40.0158	48.3916	42.7651	34.9182	47.3582	52.5921	38.0198	48.4328	37.8536	29.6709	91.712	32.6772
0.925	50.8177	54.7797	56.1481	67.0699	90.8265	70.7128	55.2094	62.9457	87.8782	87.3369	104.992	20.7766	19.0821	20.4851	20.3665	35.7042	44.1214	58.4329	30.9617	40.3641	33.0318	42.1485	41.9061	41.3089	36.3648	36.5194	36.0913	41.4974	53.6477		79.9147	13.5138	11.1014	8.14229	9.46814	36.6816	50.8558	40.2917	48.1419	42.5863	34.4169	47.4095	52.0127	38.9633	48.5182	37.5198	29.4339	92.5563	32.1898
0.93	52.1638	56.6522	58.1829	69.4267	92.4439	74.7039	60.3425	68.0038	87.3325	88.1812	106.62	20.5787	19.2676	20.2328	20.0765	35.5819	43.4567	58.0872	30.1318	40.254	32.0525	42.366	42.1271	41.884	37.1394	37.2704	36.8992	40.5207	50.8275		78.8853	13.241	10.9228	8.27168	9.48191	37.4325	52.1789	40.7525	48.2263	42.3755	33.8797	47.4388	51.3479	39.803	48.394	36.8447	28.7237	93.2432	31.5845
0.935	53.2543	58.4419	59.9504	71.5967	93.4588	78.4703	65.6504	72.9554	86.5789	88.771	108.211	20.3919	19.4394	19.9714	19.8027	35.4534	42.4836	57.5855	29.4699	40.1312	31.253	42.6717	42.3145	42.4523	37.795	37.946	37.6795	39.5046	47.6531		77.7412	12.9959	10.7473	8.3586	9.50623	38.4694	53.3064	41.307	48.528	42.1327	33.3794	47.4461	50.6055	40.5847	48.2155	35.7545	27.7115	93.2502	30.6865
0.94	53.8774	60.0081	61.456	73.5498	93.7727	81.9782	70.6236	77.5392	85.6175	89.0286	109.458	20.2421	19.5975	19.701	19.5964	35.1799	41.2994	57.1915	28.8839	40.1031	30.782	43.0123	42.5085	43.0137	38.3136	38.5351	38.4368	38.4491	44.1245		76.6701	12.786	10.5963	8.40009	9.54056	39.5721	54.2187	41.8629	48.8047	41.8579	32.9577	47.4313	49.8197	41.3684	47.9344	34.5499	26.5781	92.5451	29.5461
0.945	54.2185	61.2423	62.6513	75.3054	93.3525	85.1527	74.8984	81.4822	84.4482	88.9621	109.059	20.1301	19.7418	19.4214	19.3824	34.8439	40.0966	56.8628	28.3273	40.1703	30.4833	43.319	42.7235	43.5682	38.6715	38.9918	39.2069	37.3541	40.2417		75.9723	12.6478	10.493	8.3581	9.56709	40.8434	54.9051	42.4132	49.0411	41.5511	32.9161	47.3945	49.0122	41.9861	47.5423	33.2309	25.7158	91.206	28.4626
0.95	54.2983	62.199	63.5588	76.8651	92.6818	87.8459	78.2149	84.6627	83.0711	88.619	107.494	20.1653	19.8724	19.1328	19.1606	34.3194	38.6945	56.6545	27.7859	40.4454	30.6448	43.6434	43.0412	44.1158	38.8739	39.2325	39.9784	36.2197			75.3692	12.6161	10.3859	8.25628	9.54979	42.1327	55.3289	42.99	49.2381	41.2123	32.4804	47.3356	48.1715	41.8918	47.0229	32.1259	25.2841	89.2828	27.5609
0.955	54.0945	62.9027	64.0791	77.6625	91.8609	89.849	80.8147	87.0499	81.4861	88.0643	104.918	20.3225		18.8351	18.931	33.7026	37.5028	56.4959	27.2916	40.8374	31.2843	44.256	43.4472	44.6565	38.9556	39.3877	40.7712	35.046			74.7531	12.652	10.2839	8.21512	9.50172	43.3162	55.5156	43.3605	49.3082	40.8416	32.0369	47.2547	47.3335	41.6015	46.4398	31.3495	24.1231	86.853	26.7886
0.96	53.473	63.1916	64.1245	78.1875	90.6215	91.1583	82.4088	88.5284	79.6933	87.3712	101.586	20.5462		18.5283	18.6936	32.9874	36.4199	56.3491	26.8943	41.4438	32.2949	45.3455	43.9709	45.1904	38.9132	39.4573	41.0851	33.8328			74.1294	12.7565	10.1726	8.3061	9.45875	44.3733	55.2832	43.6186	49.2377	40.4388	31.5858	37.5485	46.5349	41.1152	45.7444	30.6939	22.8926	84.0583	25.979
0.965	52.4608	62.9937	63.7826	78.4404	88.9634	91.2114	82.8826	88.949	77.6926	86.4681	97.9903	20.8586		18.2125	18.4484	32.2283	35.4716	56.2306	26.5052	42.1777	33.5245	46.5056	44.5714	45.7174	38.7638	39.4414	41.3405				73.4423	12.9548	10.0502	8.36768	9.40448	45.4929	54.6841	43.6812	49.0222	40.004	31.1269	36.9335	45.8247	40.433	45.2977	30.1323	21.7415	81.3746	25.0842
0.97	51.3472	62.6021	63.1288	78.4211	86.8868	90.6512	82.2082	88.2194	75.4841	86.0005	95.8326	21.2952		17.8876	18.1955	31.5252	34.6205	56.0403	26.0907	43.3287	34.9034	47.9151	45.1791	46.2376	38.4722	39.3398	41.5376				72.7566	13.2083	9.92825	8.4079	9.34315	46.6254	53.7366	43.5308	48.6425	39.5373	30.6604	36.2329	45.2613	39.5549	44.8049	29.5828	20.6353	78.3448	24.1211
0.975	51.0082	61.9893	62.1258	78.1295	84.3915	89.4776	80.4015	86.6034	73.0678	86.3034	90.6018	21.7265		17.5536	17.9348	30.8196	34.0242	55.1766	25.6188	43.1735	36.3317	49.6205	45.7551	46.7508	38.0515	39.1527	41.6763				72.1412	13.4827	9.81752	8.43754	9.3103	47.5345	52.5063	43.1096	48.069	39.0385	30.1861	35.4468	44.6308	38.4807	44.2661	28.9915	19.5027	75.1732	23.3042
0.98	50.5705	61.0932	61.6284	77.5657	81.4777	87.6907	78.0548	84.3691	70.4436	84.8727	84.6036	22.1118		17.2105	17.6663	29.9961	33.4698	54.3005	25.096	42.9005	37.5068	51.4203	46.3835	47.2572	37.6794	38.88	41.7566				71.6907	13.7288	9.7127	8.48141	9.36565	48.1642	51.1332	42.3863	47.2911	38.5077	29.7041	34.575	44.021	37.2106	43.6811	28.3782	18.1131	72.3894	22.701
0.985	50.0342	59.9137	60.9409	76.7297	78.1453	85.2904	76.3388	81.6151	67.6115	83.1961	80.752	22.2682		16.8583	17.3901	29.0922	33.0453	53.3722	24.5764	42.5095	39.7247	53.1329	46.9366		37.2164	38.5217	41.7784				71.2437	13.9073	9.63044	8.5363	9.49195	48.4806	49.7386	41.7485	46.3291	37.945	29.2144	33.6177	43.432	35.7446	43.0501	27.7629	16.6193	70.4221	22.2548
0.99	49.3991	58.451	60.0632	75.6215	74.3943	82.2767	74.1336	78.2579		81.2737	76.6757	22.4067			17.1061	28.1456	32.7368	52.2297	24.0726	42.0007	41.6331	54.5541	47.2765		36.6624	38.0779	41.7419				70.5909	13.9786	9.56112	8.55807	9.67395	48.4306	48.1396	40.7523	45.1575	37.3503	28.717	32.5749	42.8638	34.0825	42.3729	27.1656	15.1322	68.5819	21.9193
0.995	48.6653	56.705	58.9955	74.2411	70.2247	78.6497	71.4391	75.2554		79.1053	72.3746	22.5274			16.8143	27.1945	32.5524	50.9928	23.5665	41.374	43.0574	55.6444	47.5558		36.0174	37.5485	41.6469				70.1492	13.9574	9.49752	8.53909	9.90906	48.0733	46.8302	39.6833	43.8343	36.7235	33.5368	31.4464	42.3163	32.2245	41.6497	26.6061	13.7325	66.9176	21.7112
1	47.8328	54.6757	57.7376	72.5884	65.6366	74.4094	68.2554	72.4122		76.691	67.8488	22.6303				26.2986	32.4332	50.0227	23.0391	40.6294	44.5194	56.4423	47.7747		35.2815	36.9335	41.4936				69.8	13.8685	9.43815	8.51617	10.175	47.5511	45.6338	38.5165	42.4242	36.0648	32.528	30.2324	41.7897	30.1706	40.8803	26.1043	12.5585	65.4778	21.5698
1.005	46.9017	52.363	56.2897	70.6636	60.6298	69.5557	64.5825	70.4449		74.0308	63.0983	22.7153				25.5818	32.2296	49.2296	22.4713	39.767	46.465	56.797	47.9331		34.4546	36.2329	41.2818					13.649	9.38338	8.50561	10.4371	46.8162	44.4478	37.1526	41.0438	35.3741	31.4283		41.2838	27.9206	40.0649	25.6802	11.6103	64.311	21.3191
1.01	45.8718	49.7671	54.6516	68.4665		64.0887	60.4203	68.4639		71.1248	58.123	22.7826				24.9961	32.0906	48.5668	21.8561	38.7866	48.6561	56.5007	48.031		33.5368	35.4468	41.0117					13.3144	9.34476	8.50934	10.6967	45.8507	43.2902	35.6903	39.776	34.6513	30.2376		40.7987	25.4747	39.2033	25.3537	10.8878	63.3813	21.5749
1.015	44.7432	46.8879	52.8234	65.9972		58.0083	55.7689	66.4689		67.9728	52.923	22.832				24.4798	31.9567	47.9852	21.2621	37.6884	50.7514	55.7808	48.0683		32.528	34.575	40.6831					12.8865	9.30584	8.56819	10.9367	44.7509	42.2798	34.32	38.6535		28.956				38.2957	24.9895	10.6084	62.5468	21.4303
1.02	43.5159	43.7254	50.805				50.6283	64.4602		64.5749	47.4982	22.8636				24.0327	31.7848	47.4532	20.7503	36.4723	52.5397	54.6901	48.0453		31.4283	33.6177	40.2961					12.4634	9.26265	8.66264	11.1841	43.533	41.4577	33.0826	37.676		27.5834				37.3419	24.2054	10.8323	61.7766	21.3161
1.025	42.19	40.2795	48.5966				44.9984	62.4376		60.9311	41.8488	22.8774				23.6548	31.5778	46.9893	20.2553		53.6974	54.0407	47.9617		30.2376	32.5749	39.8508					12.0585	9.21316	8.78906	11.438	42.3605	40.7666	31.9511	36.7955		26.1199					23.5318	11.4787	61.2637	21.2324
1.03	40.7653		46.1981					60.4012		57.0415	35.9746	22.8734				23.3461	31.3618	46.4761	19.7467		54.6833	53.2189			28.956	31.4464	39.347					11.8416	9.15385	8.98457	11.6881	41.2848	40.2392	31.0268	36.0271		24.5654					23.1705	12.1152	60.8846	21.1791
1.035	39.2419		43.6094					58.3509		52.9059	29.8756	22.8516				23.1065	31.1062	46.1678	19.3946		55.4973	52.2249			27.5834	30.2324	38.7848					11.7741	9.09815	9.24654	11.922	40.2853	39.8928	30.3993	35.4404		22.9199					22.7915	13.0269	60.5467	21.1563
1.04			40.8306					56.2869		48.5244						22.9362	30.779	46.0851	19.0835		56.1394	51.0584			26.1199		38.1642					11.8484	9.04542	9.54325	12.1108	39.3127	39.7219	30.086	35.0765							22.089	14.1358	60.2749	21.1639
1.045			37.8618					54.2089								22.8351	30.3846	45.8644	18.8137		56.6096	49.7196			24.5654		37.4852					12.0745	8.99739	9.85287	12.2359	38.5545	39.7463	30.0374	34.8518							21.6826	15.0178	60.2204	21.2019
1.05			34.7028					52.1172								22.8032	30.1158	45.6758	18.585		56.9079	48.2085			22.9199							12.4716	8.95861	10.1778	12.2548	37.8274	39.7983	30.2528	34.6735							21.5578	15.7334	60.4074	21.2704
1.055																22.8405	30.6811	45.5193	18.3975		57.0344	46.525										12.9946	8.93317	10.5195	12.1556	37.144	39.8716	30.6249	34.5723							21.4828	16.4335	60.1635	21.3693
1.06																22.947	29.7827	45.3949	18.2512													13.6319	8.92124	10.794	11.9593	36.6331	39.9233	31.0804	34.5324							21.3794	17.272	60.0408	21.4987
1.065																	28.6873	45.3025	18.146													14.2786	8.93057	10.9262	11.7188	36.1831	39.9318	31.5427	34.5269							21.3133	18.2426	60.3462	21.6585
1.07																	27.3948	45.2421	18.082													14.8857	8.95777	11.029	11.4504	35.7448	39.8823	31.9535	34.5255							21.4222	19.3389	60.2926	21.8487
1.075																	25.9053															15.3758	9.0035	11.0985	11.1579	35.2065	39.7491	32.3635	34.4811							22.0025	20.2447	60.2525	22.0694
1.08																	24.2187															15.7191	9.05361	11.152	10.8816	34.6493	39.5616	32.8365	34.4093							23.0626	20.943	60.2259	22.3206
1.085																	22.3351															15.9167	9.09219	11.05	10.6628	34.0878	39.3106	33.2622	34.2333							24.2861	21.857	60.2127	22.6021
1.09																	20.2544															15.9947	9.12671	10.798	10.5047	33.4806	38.9869	33.5577	34.0216							25.5578	22.4626	60.213	22.9142
1.095																	17.9767															15.9512	9.16063	10.4939	10.332	32.8445	38.5953	33.6313	33.7894							26.8776	23.3106	60.2268
1.1																	15.5019															15.7794	9.19223	10.1914	10.141	32.1961	38.1914	33.4203	33.5254							28.2456	24.3961	60.254
1.105																																15.596	9.21423	9.90239	9.94586	31.4526	37.6972	32.878	33.2544							29.6372	25.0354	60.2947
1.11																																15.4082	9.22686	9.64049	9.75708	30.6476	37.1214	32.1394	32.9667							30.9158	25.6541	60.3489
1.115																																15.1764	9.23471	9.42231	9.5837	29.8039	36.651	31.3035	32.6326							32.1775	26.252	60.4165
1.12																																14.9601	9.23675	9.26123	9.43308	28.9459	35.889	30.4175	32.2414							33.3718	26.8292	60.4976
1.125																																14.9601	9.23925	9.17362	9.30596	28.1064	35.0441	29.4679	31.8499							33.9399	27.3858	60.5922
1.13																																15.0485	9.2353	9.17857	9.18476	27.3069	34.1162	28.4355	31.4829							35.0588	27.9216	60.7003
1.135																																15.1975	9.22398	9.24847	9.05476	26.6085	33.1053	28.0974	31.1191							35.2185	28.4367	60.8218
1.14																																15.404	9.2134	9.42502	8.90585	26.041	32.0115	27.0401	30.7461							35.2092	28.9312
1.145																																16.0378	9.21535	9.63991	8.75562	25.6605	30.8348	25.9083	30.364							35.031	29.4049
1.15																																15.99	9.20486	9.85151	8.74735	25.5005	29.5751	24.7018	29.9727							34.6838	29.8579
1.155																																15.8974	9.20765	10.0596	8.76406	25.152	28.2324	23.4208	29.5723							34.1677	30.2902
1.16																																15.7601	9.26516	10.2391	8.80575	24.8687	26.8067	22.0652	29.1627							33.4827	30.7019
1.165																																15.5782	9.32982	10.443	8.87242	24.6506		20.635	28.7441							32.6287	31.0928
1.17																																15.3516	9.40162	10.6466	8.96406	24.4975		19.1302	28.3162							31.6057	31.463
1.175																																15.0803	9.48057	10.8335	9.08069	24.4095		17.5509	27.8793							30.4138	31.8125
1.18																																14.7643	9.56666	10.9479	9.22229	24.3866		15.8969								29.053	32.1414
1.185																																14.4036	9.65989	10.9052	9.38888	24.4289		14.1684								27.5232	32.4495
1.19																																13.9982	9.76027	10.815	9.58044	24.5362										25.8244
1.195																																	9.86779	10.7158	9.79698	24.7087										23.9567
1.2																																	9.98246	10.6166	10.0385	24.9462										21.92
1.205																																	10.1043	10.5495												19.7144
1.21																																	10.2332	10.6269
1.215																																	10.3693	10.687
																																	10.5126	10.7657
																																	10.6629	10.8631
																																	10.8205	10.9792
																																	10.9851	11.114
																																	11.1569	11.2674
																																	11.3359	11.4396
																																	11.522	11.6303
																																	11.7152	11.8398
																																	11.9156	12.0679
																																	12.1232
[truncated: 6 more columns]

## Sheet: Grain Size
2016		2019
Distance (m)	% Finer	Distance (m)	% Finer
0	20.6559	0	37.7716
6.096	30.4532	20	31.0021
12.192	28.6026	40	32.314
24.384	51.1	60	45.5863
36.576	49.857	80	48.5328
48.768	58.2424	100	34.2006
64.008	85.59

## Sheet: RTK
FID	POINT_X_PRE(NAD83 SPNJ)[U.S Feet]	POINT_Y_PRE (NAD83)[U.S Feet]	POINT_Z_PRE(NAVD88)[Meter]	MARCH 2016(NAVD88)[Meter]	July_2016(NAVD88)[Meter]	JUNE_2017(NAVD88)[Meter]
0	419016	90899.1	0.499872	0.609054	0.609054	0.609054
1	419016	90888.9	0.615696	0.813862	0.785387	0.734293
2	419017	90879.1	0.65532	0.77826	0.780674	0.772892
3	419017	90868.9	0.682752	0.819248	0.816317	0.777178
4	419017	90859.7	0.691896	0.823587	0.810041	0.77681
5	419018	90849.2	0.673608	0.846959	0.787117	0.737189
6	419018	90846.3	0.006096	0.776267	0.776267	0.776267
7	419021	90766.1	-0.024384	0.768587	0.768587	0.768587
8	419021	90763.8	0.704088	0.819984	0.788765	0.788765
9	419021	90759.2	0.71628	0.90846	0.910984	0.820325
10	419021	90753.2	0.65532	0.839541	0.777289	0.715976
11	419022	90752.1	-0.027432	0.820144	0.820144	0.820144
12	419024	90704.7	-0.048768	0.786447	0.783919	0.718717
13	419023	90703.5	0.62484	0.813618	0.787482	0.717819
14	419024	90699.2	0.6858	0.845277	0.857249	0.756649
15	419024	90688.8	0.691896	0.847965	0.866754	0.797184
16	419025	90679.6	0.643128	0.83807	0.851874	0.772609
17	419025	90669.5	0.59436	0.825423	0.810869	0.740033
18	419026	90659.5	0.664464	0.809015	0.816886	0.744867
19	419025	90649.6	0.722376	0.81484	0.82421	0.738949
20	419026	90639.6	0.643128	0.798033	0.805539	0.735797
21	419027	90629.4	0.509016	0.785668	0.778402	0.71059
22	419028	90619.5	0.755904	0.810184	0.85076	0.770192
23	419027	90609.8	0.771144	0.818624	0.867648	0.80468
24	419028	90599.3	0.484632	0.783964	0.799417	0.718512
25	419029	90589.8	0.448056	0.776455	0.790997	0.708271
26	419029	90579.2	0.50292	0.776306	0.801837	0.708828
27	419029	90569.4	0.588264	0.781442	0.822745	0.723527
28	419030	90559.4	0.658368	0.781462	0.825993	0.739568
29	419030	90549.4	0.551688	0.778577	0.815143	0.714447
30	419030	90539.7	0.673608	0.791272	0.871166	0.768056
31	419031	90529.9	0.4572	0.793931	0.829517	0.747438
32	419031	90519.7	0.637032	0.791612	0.840187	0.730476
33	419032	90509.2	0.688848	0.777082	0.838272	0.740323
34	419032	90499.8	0.432816	0.763865	0.79914	0.713001
35	419032	90489.6	0.451104	0.783192	0.827859	0.72245
36	419033	90479.5	0.70104	0.812051	0.885232	0.782434
37	419033	90469.3	0.737616	0.809708	0.856761	0.786947
38	419034	90459.3	0.47244	0.77317	0.816986	0.767107
39	419034	90449.6	0.737616	0.800116	0.874759	0.824853
40	419034	90439.2	0.734568	0.787794	0.855229	0.791523
41	419035	90429.5	0.70104	0.777756	0.85482	0.793237
42	419036	90419	0.64008	0.766452	0.812723	0.785603
43	419036	90409.9	0.268224	0.701168	0.701581	0.65582
44	419036	90399.9	0.216408	0.699355	0.682928	0.64337
45	419036	90393.5	0.042672	0.704316	0.667111	0.641831
46	419037	90385.3	0	0.704762	0.660826	0.638694
47	419037	90379.4	0.103632	0.706237	0.664655	0.650936
48	419037	90372.8	-0.006096	0.71528	0.670347	0.638848
49	418990	90304	-0.021336	0.677929	0.603423	0.664104
50	418990	90312.8	0.600456	0.720247	0.701015	0.72815
51	418990	90323.1	0.481584	0.726087	0.705319	0.744095
52	418989	90332.3	0.329184	0.737195	0.701219	0.72256
53	418989	90342.8	0.292608	0.775781	0.716857	0.724479
54	418988	90352.1	0.24384	0.760822	0.681948	0.737088
55	418988	90362.1	0.630936	0.820719	0.803932	0.813088
56	418987	90372.7	0.329184	0.730397	0.709415	0.700647
57	418987	90382.2	0.338328	0.71886	0.644848	0.682242
58	418987	90392.9	0.310896	0.72344	0.671469	0.681948
59	418986	90402.4	0.381	0.740635	0.677875	0.696056
60	418986	90412.7	0.466344	0.755935	0.761532	0.765063
61	418986	90422.6	0.42672	0.796887	0.79693	0.788726
62	418985	90432.3	0.414528	0.777762	0.781481	0.765409
63	418985	90442.8	0.73152	0.81955	0.844813	0.816844
64	418984	90452.7	0.688848	0.799421	0.839573	0.816
65	418984	90462.3	0.469392	0.762255	0.785891	0.772092
66	418984	90472.6	0.682752	0.766827	0.809856	0.784932
67	418983	90482.4	0.445008	0.771193	0.799719	0.773414
68	418983	90492.2	0.445008	0.768104	0.780509	0.769166
69	418982	90502	0.691896	0.795064	0.858177	0.825208
70	418982	90512.6	0.646176	0.778614	0.837319	0.837319
71	418980	90542.8	0.682752	0.807574	0.820585	0.820585
72	418981	90552.3	0.713232	0.783627	0.819916	0.784576
73	418980	90562.2	0.667512	0.779657	0.805055	0.776091
74	418979	90572	0.387096	0.769904	0.79011	0.746292
75	418977	90622.5	0.36576	0.744613	0.744613	0.744613
76	418977	90631.9	0.688848	0.766765	0.8204	0.765445
77	418977	90639.8	0.027432	0.783425	0.764566	0.737818
78	418976	90655.4	-0.143256	0.787428	0.731241	0.734465
79	418976	90657.8	0.664464	0.788257	0.797333	0.736795
80	418976	90662.3	0.697992	0.806646	0.80872	0.765827
81	418975	90672.8	0.658368	0.789011	0.805989	0.77259
82	418975	90682.4	0.667512	0.814555	0.794587	0.775523
83	418974	90692.9	0.664464	0.807256	0.833418	0.796174
84	418974	90702.8	0.6858	0.82325	0.825411	0.821028
85	418974	90711.6	0.679704	0.832425	0.813398	0.803532
86	418973	90722.1	0.627888	0.834381	0.824286	0.763631
87	418973	90732.1	0.62484	0.848691	0.830162	0.766826
88	418973	90742.1	0.637032	0.851119	0.835519	0.798817
89	418972	90752.8	0.667512	0.853058	0.832935	0.782877
90	418971	90762.3	0.67056	0.871808	0.863282	0.800159
91	418971	90772.5	0.637032	0.892935	0.880255	0.820123
92	418970	90782.1	0.649224	0.906122	0.885258	0.800928
93	418970	90792.1	0.646176	0.89465	0.866636	0.750699
94	418970	90802.2	0.646176	0.90384	0.889233	0.790907
95	418969	90812.9	0.65532	0.900875	0.904809	0.841492
96	418969	90823	0.65532	0.912785	0.91774	0.839411
97	418969	90832.3	0.618744	0.856342	0.857377	0.808652
98	418969	90842	0.621792	0.838336	0.837365	0.786093
99	418968	90851.4	0.627888	0.823729	0.813183	0.75521
100	418967	90862.2	0.621792	0.801929	0.788352	0.741398
101	418967	90872.2	0.618744	0.787261	0.769325	0.727195
102	418967	90881.5	0.646176	0.773404	0.737809	0.713706
103	418920	90741.1	0.630936	0.806987	0.78498	0.763609
104	418920	90730.4	0.633984	0.742482	0.742482	0.742482
106	418923	90660.8	0.649224	0.773485	0.759936	0.757384
107	418924	90651.1	0.630936	0.76049	0.752372	0.757189
108	418924	90640.9	0.65532	0.782978	0.759139	0.754811
109	418925	90630.8	0.630936	0.786449	0.759725	0.760058
110	418925	90621	0.633984	0.783376	0.756295	0.750594
111	418926	90611.1	0.612648	0.762136	0.747594	0.743677
112	418926	90600.6	0.591312	0.76023	0.7324	0.731903
113	418926	90590.7	0.6096	0.741916	0.744246	0.744246
114	418927	90581.1	0.6096	0.75392	0.740452	0.740452
115	418927	90571.1	0.615696	0.75409	0.757677	0.760127
116	418928	90560.4	0.64008	0.754268	0.769616	0.754482
117	418929	90550.7	0.646176	0.809004	0.7745	0.758516
118	418929	90540.9	0.646176	0.772381	0.785055	0.785055
119	418934	90430.5	0.618744	0.757468	0.757468	0.757468
120	418935	90420.7	0.542544	0.754073	0.755905	0.75869
121	418935	90411.2	0.405384	0.750969	0.745564	0.749809
122	418935	90391.2	0.377952	0.79693	0.759363	0.745465
123	418936	90381.6	0.332232	0.755739	0.736579	0.723149
124	418936	90371.5	0.344424	0.759067	0.718884	0.704576
125	418937	90360.2	0.240792	0.79052	0.715319	0.673105
126	418938	90351.2	0.237744	0.792062	0.718501	0.69284
127	418938	90341.3	0.231648	0.770053	0.700405	0.683622
128	418938	90330.6	0.252984	0.759179	0.694307	0.681688
129	418939	90320.5	0.3048	0.729062	0.696959	0.703447
130	418939	90310.4	0.448056	0.739031	0.714052	0.731139
131	418940	90302.9	0.006096	0.687083	0.580306	0.651619
132	418891	90287.9	0.073152	0.663058	0.58796	0.617683
133	418890	90297.9	0.134112	0.668574	0.593613	0.619424
134	418889	90307.9	0.21336	0.686169	0.607538	0.623534
135	418889	90317.9	0.195072	0.686155	0.626772	0.637407
136	418888	90327.8	0.262128	0.709694	0.641905	0.663398
137	418888	90337.9	0.633984	0.740614	0.680926	0.66108
138	418888	90346.1	0.545592	0.661651	0.635932	0.668276
139	418888	90347.8	0.225552	0.664119	0.614294	0.646662
140	418887	90358.2	0.249936	0.67548	0.615173	0.631014
141	418887	90367.7	0.234696	0.675374	0.617025	0.627567
142	418886	90378.1	0.27432	0.672626	0.622039	0.637995
143	418885	90387	0.262128	0.679296	0.640476	0.640557
144	418885	90397.9	0.310896	0.694149	0.661038	0.705005
145	418885	90407.4	0.569976	0.6937	0.674043	0.756134
146	418884	90417.2	0.216408	0.691486	0.680431	0.680431
147	418883	90427.8	0.6096	0.737917	0.720401	0.720401
148	418883	90438	0.59436	0.750968	0.750968	0.750968
149	418883	90448.3	0.57912	0.726772	0.738829	0.759538
150	418882	90457.4	0.597408	0.730271	0.737754	0.755908
151	418882	90468.1	0.606552	0.816411	0.959192	0.959192
152	418834	90419.1	0.627888	0.827586	0.827586	0.827586
153	418834	90409.4	0.627888	0.709691	0.707672	0.727762
154	418835	90399.3	0.615696	0.751978	0.751978	0.751978
155	418836	90368.9	0.637032	0.759514	0.759514	0.759514
156	418838	90329.8	0.27432	0.666145	0.599266	0.614579
157	418839	90319.7	0.28956	0.661255	0.605769	0.617433
158	418839	90309	0.249936	0.659234	0.592761	0.613528
159	418840	90300	0.252984	0.657086	0.588204	0.608573
160	418840	90289.3	0.249936	0.67091	0.589064	0.620494
161	418840	90279.2	0.249936	0.669011	0.580209	0.609889
162	418841	90269	0.19812	0.666938	0.578527	0.621686
163	418841	90260.7	0.188976	0.676078	0.576579	0.621827
164	418842	90249.6	0.146304	0.670256	0.565137	0.625757
165	418842	90239.2	0.18288	0.671929	0.572258	0.59535
166	418843	90229.1	0.265176	0.661613	0.568573	0.620661
167	418843	90220.1	0.67056	0.747729	0.667961	0.699234
168	418844	90209.1	0.347472	0.734499	0.576655	0.576655
169	418844	90200.7	0.100584	0.683177	0.568264	0.568264
170	418845	90181.5	-0.225552	0.681848	0.565243	0.602776
171	418845	90178.9	0.466344	0.684113	0.559783	0.607287
172	418845	90169.5	0.630936	0.816587	0.816587	0.690639
173	419044	90211.1	-0.04572	0.675995	0.593711	0.682598
174	419044	90207.8	0.054864	0.688368	0.607475	0.694213
175	419045	90204.8	0.4572	0.708626	0.641261	0.7116
176	419045	90195.2	0.569976	0.707101	0.707101	0.752107
177	418995	90182.5	0.621792	0.723959	0.723959	0.767176
178	418995	90192.6	0.316992	0.684901	0.587269	0.670548
179	418995	90202.6	0.006096	0.576445	0.576445	0.576445
180	418945	90180.2	0.615696	0.801696	0.801696	0.801696
181	418945	90190	0.56388	0.713416	0.636176	0.68087
182	418944	90201.1	0.219456	0.637019	0.565427	0.637019
183	418944	90209.9	-0.012192	0.625571	0.559538	0.625571
184	418895	90198.1	0.307848	0.683589	0.585316	0.630178
185	418894	90208.3	0.219456	0.676145	0.561137	0.60876
186	418893	90217.5	0.387096	0.769604	0.620358	0.654161
187	418892	90227.8	0.44196	0.715177	0.598365	0.641423
188	418893	90237.9	0.280416	0.675823	0.577457	0.610854
189	418892	90247.4	0.56388	0.687366	0.600595	0.634393
190	419067	90867.8	0.673608	0.796575	0.782868	0.72909
191	419067	90857.4	0.6858	0.810956	0.817158	0.743139
192	419068	90847.5	0.67056	0.817072	0.808005	0.753411
193	419068	90837.7	0.704088	0.83279	0.845864	0.794667
194	419070	90817.5	0.661416	0.867034	0.857321	0.781398
195	419070	90807.1	0.649224	0.878517	0.871147	0.798593
196	419070	90797.1	0.70104	0.866364	0.862786	0.792245
197	419070	90787.1	0.710184	0.882298	0.884227	0.815409
198	419071	90777.6	0.359664	0.846188	0.815375	0.732296
199	419071	90767.2	0.3048	0.83625	0.784512	0.714211
200	419072	90727.8	0.262128	0.826988	0.774094	0.708305
201	419073	90717.3	0.41148	0.85688	0.834756	0.755806
202	419073	90708.8	0.688848	0.887302	0.877773	0.776071
203	419073	90707.5	0.42672	0.859248	0.857764	0.760919
204	419074	90697.6	0.292608	0.849717	0.815637	0.710375
205	419075	90687.7	0.28956	0.828322	0.785955	0.701185
206	419077	90617.8	0.344424	0.803172	0.803172	0.803172
207	419078	90607.6	0.460248	0.806655	0.810758	0.703121
208	419078	90597.7	0.423672	0.797032	0.808608	0.697866
209	419078	90588	0.466344	0.794861	0.818264	0.7052
210	419079	90577.4	0.3048	0.792999	0.805318	0.701706
211	419079	90567.5	0.688848	0.813904	0.91418	0.734446
212	419080	90557.8	0.265176	0.804374	0.822942	0.71799
213	419081	90548.1	0.286512	0.78329	0.83313	0.708637
214	419081	90538	0.332232	0.780498	0.826172	0.708379
215	419081	90528	0.332232	0.781188	0.823606	0.709798
216	419082	90517.6	0.344424	0.776808	0.817762	0.707437
217	419082	90507.3	0.39624	0.773538	0.820912	0.717695
218	419083	90498.4	0.505968	0.787412	0.840568	0.728317
219	419083	90478.1	0.676656	0.789011	0.789011	0.79784
220	419083	90471.7	-0.039624	0.754877	0.754877	0.636483
221	419092	90276.6	-0.01524	0.701661	0.633693	0.639484
222	419092	90268.3	0.676656	0.747098	0.717547	0.808096
223	419092	90268.3	0.658368	0.747112	0.717703	0.808617
224	419141	90269.5	0.600456	0.890857	0.890857	0.890857
225	419140	90280	0.649224	0.735322	0.776385	0.811748
226	419139	90287.5	0.597408	0.705495	0.698214	0.661022
227	419139	90289.8	0.027432	0.705512	0.649247	0.634423
228	419128	90493	0.134112	0.783808	0.85645	0.67331
229	419128	90494.7	0.633984	0.792352	0.897888	0.710801
230	419130	90480	-0.131064	0.624012	0.80822	0.624012
231	419129	90482.3	0.569976	0.771151	0.857444	0.675701
232	419128	90499.3	0.743712	0.803598	0.952699	0.826001
233	419128	90509.2	0.646176	0.803644	0.864121	0.750926
234	419127	90519	0.417576	0.755088	0.839711	0.714726
235	419117	90720.4	0.131064	0.92153	0.842828	0.72993
237	419122	90611.5	0.185928	0.870882	0.792087	0.696801
238	419122	90614.8	0.560832	0.869081	0.828099	0.70151
239	419121	90617.7	0.185928	0.869955	0.823284	0.704904
240	419121	90628.3	0.149352	0.695365	0.793785	0.695365
241	419121	90639.2	0.204216	0.794043	0.794043	0.794043
242	419121	90649.2	0.25908	0.690329	0.797372	0.690329
243	419119	90658.8	0.280416	0.712531	0.796829	0.712531
244	419119	90668.9	0.262128	0.706143	0.788965	0.706143
245	419118	90698	-0.097536	0.89479	0.81414	0.704077
246	419117	90709.6	0.210312	0.916482	0.846377	0.706462
247	419117	90718.3	0.3048	0.906459	0.846329	0.728339
248	419116	90729.1	0.356616	0.945416	0.902042	0.77356
249	419115	90736.9	0.27432	0.942799	0.911684	0.808024
250	419115	90748.8	0.478536	0.910672	0.894139	0.793123
251	419115	90758.5	0.667512	0.869298	0.885555	0.824936
252	419114	90769	0.710184	0.886353	0.896543	0.816005
253	419166	90799.2	0.64008	0.84544	0.914655	0.914655
254	419167	90789.4	0.679704	0.850572	0.914323	0.804369
255	419167	90778.8	0.679704	0.892747	0.883813	0.830597
256	419168	90768.7	0.569976	0.945115	0.886007	0.760841
257	419168	90763.7	-0.048768	0.834794	0.834794	0.834794
259	419179	90519.4	0.219456	0.861262	0.825165	0.7083
260	419180	90509.9	0.429768	0.886547	0.902365	0.727479
261	419180	90500.2	0.417576	0.788969	0.862868	0.752123
262	419181	90489.5	0.691896	0.790028	0.932747	0.765501
263	419182	90480.1	0.56388	0.753692	0.827045	0.665876
264	419182	90470.6	0.021336	0.793637	0.766484	0.634967
265	419182	90459.9	0.033528	0.764377	0.784029	0.647681
266	419183	90454.6	0.615696	0.754965	0.815418	0.684768
267	419183	90449.8	0.039624	0.634754	0.76159	0.634754
268	419183	90440.1	-0.057912	0.624172	0.74069	0.624172
269	419187	90369.6	-0.088392	0.637967	0.702625	0.637967
270	419187	90359.6	0.188976	0.708064	0.737217	0.65042
271	419187	90349.8	0.615696	0.734617	0.757574	0.676198
272	419188	90339.6	0.618744	0.747487	0.774085	0.701694
273	419188	90330	0.124968	0.625193	0.678747	0.625193
274	419189	90324.5	-0.393192	0.623178	0.670993	0.623178
275	419189	90308.5	0.03048	0.631726	0.679407	0.631726
276	419189	90303.4	0.62484	0.725204	0.753435	0.697435
277	419190	90299.6	0.64008	0.738776	0.783675	0.739009
278	419190	90289.4	0.637032	0.693378	0.783099	0.783099
279	419240	90294.8	0.679704	0.726062	0.787611	0.726062
280	419239	90303.8	0.621792	0.696325	0.76951	0.696325
281	419239	90313.7	0.59436	0.678649	0.768134	0.678649
282	419237	90353.6	0.521208	0.721133	0.865567	0.721133
283	419236	90363.4	0.682752	0.741535	0.948626	0.741535
284	419236	90374.2	0.387096	0.704226	0.921472	0.704226
285	419235	90383.8	0.618744	0.757079	0.819318	0.678856
286	419235	90387.4	0.054864	0.761768	0.760945	0.64657
287	419234	90413.8	0.588264	0.761575	0.875003	0.712836
288	419234	90423.9	0.612648	0.82773	0.908035	0.727199
289	419233	90433.8	0.356616	0.825705	0.831166	0.687872
290	419232	90443.3	0.408432	0.83737	0.887006	0.70586
291	419232	90453.9	0.475488	0.893053	0.879862	0.710256
292	419232	90463.7	0.466344	0.871556	0.862723	0.69638
293	419231	90473.6	0.4572	0.871302	0.86009	0.695156
294	419231	90484.1	0.524256	0.877621	0.89151	0.723668
295	419230	90493.6	0.545592	0.919893	0.911582	0.750386
296	419230	90503.8	0.62484	0.86375	0.900422	0.74165
297	419229	90513.5	0.734568	0.812556	0.967814	0.812556
298	419228	90523.6	0.262128	0.707199	0.874667	0.707199
299	419228	90534.4	0.225552	0.870111	0.834404	0.710144
300	419228	90542.4	0.176784	0.888131	0.869034	0.700516
301	419228	90544.3	0.646176	0.892356	0.890108	0.732852
302	419227	90553.9	0.664464	0.912387	0.9744	0.789534
303	419227	90559.6	0.673608	0.875995	0.870199	0.725221
304	419227	90561.6	0.298704	0.881916	0.842957	0.702136
305	419226	90574.2	0.326136	0.866644	0.838031	0.706033
306	419226	90583.7	0.316992	0.86741	0.841951	0.707473
307	419225	90593.5	0.694944	0.88697	0.913219	0.811362
308	419225	90603.6	0.316992	0.844462	0.829452	0.705406
309	419224	90613.6	0.310896	0.862414	0.829354	0.705172
310	419224	90624.4	0.295656	0.85906	0.821119	0.68795
311	419223	90634.4	0.307848	0.890543	0.831707	0.714789
312	419223	90643.8	0.41148	0.895672	0.868388	0.736285
313	419222	90653.3	0.371856	0.913146	0.869126	0.740154
314	419222	90663.7	0.326136	0.918986	0.877445	0.726934
315	419221	90673.9	0.249936	0.906538	0.852515	0.710429
316	419220	90684	0.237744	0.907289	0.827912	0.693789
317	419220	90693.4	0.094488	0.893561	0.795438	0.795438
318	419215	90794.8	-0.01524	0.836686	0.836686	0.836686
319	419215	90796.1	0.484632	0.839506	0.839506	0.839506
320	419215	90803.7	0.676656	0.848573	0.848524	0.765258
321	419214	90813.9	0.704088	0.836633	0.880692	0.784502
322	419214	90823.4	0.6858	0.819482	0.852267	0.762974
323	419213	90832.8	0.667512	0.810199	0.777998	0.777998
324	419213	90843.5	0.65532	0.807403	0.806996	0.736844
325	419212	90853.4	0.661416	0.827281	0.899029	0.899029
326	419271	90842.3	0.667512	0.7907	0.806158	0.806158
327	419272	90832.8	0.673608	0.799458	0.82608	0.7848
328	419272	90822.6	0.691896	0.821814	0.833851	0.759159
329	419272	90812.8	0.707136	0.826164	0.83588	0.763726
330	419273	90803.2	0.719328	0.841348	0.823738	0.744345
331	419273	90792.6	0.573024	0.83719	0.80186	0.712428
332	419273	90782.9	0.481584	0.8481	0.790071	0.735281
333	419274	90778.4	0.588264	0.83502	0.797769	0.696287
334	419274	90776.1	0.018288	0.834278	0.792459	0.698195
335	419274	90771.2	0.009144	0.834676	0.788304	0.701368
336	419275	90762.3	-0.027432	0.837769	0.837769	0.837769
338	419275	90752.6	0.59436	0.834657	0.781539	0.781539
339	419275	90742.9	0.5334	0.846533	0.778563	0.778563
340	419276	90733.9	0.646176	0.852895	0.820733	0.715917
341	419276	90732.7	0.158496	0.848896	0.801821	0.698181
342	419276	90727.3	0.164592	0.837093	0.793275	0.692308
343	419276	90725.5	-0.01524	0.840689	0.795451	0.692298
344	419276	90722.8	0.512064	0.845707	0.799515	0.694384
345	419276	90712.5	0.2286	0.844307	0.807847	0.694712
346	419277	90702.6	0.417576	0.858679	0.842675	0.711979
347	419277	90692.6	0.448056	0.848828	0.825232	0.708347
348	419277	90682.9	0.323088	0.850093	0.812181	0.688914
349	419278	90672.6	0.381	0.851506	0.817725	0.691053
350	419278	90662.6	0.377952	0.843586	0.817716	0.694294
351	419278	90652.7	0.448056	0.86026	0.834775	0.705473
352	419279	90642.8	0.423672	0.854044	0.828934	0.700506
353	419279	90632.5	0.521208	0.860904	0.851453	0.723254
354	419280	90623	0.661416	0.877151	0.901206	0.776541
355	419280	90613.1	0.673608	0.878165	0.912093	0.775356
356	419280	90603	0.704088	0.888065	0.899367	0.762958
357	419281	90562.5	0.67056	0.919088	0.955366	0.802981
358	419282	90552.4	0.496824	0.907854	0.892869	0.757776
359	419283	90543.4	0.359664	0.913463	0.874168	0.728732
360	419283	90532.9	0.356616	0.912658	0.91998	0.797935
361	419283	90522.9	0.661416	0.88419	0.926207	0.756395
362	419284	90513.2	0.362712	0.870875	0.905628	0.733276
363	419284	90503.3	0.70104	0.869334	0.921186	0.770402
364	419284	90493	0.627888	0.891129	0.963615	0.776092
365	419285	90483.4	0.381	0.897573	0.995133	0.768431
366	419285	90472.8	0.451104	0.898903	0.952167	0.770904
367	419285	90463.1	0.676656	0.922836	0.996869	0.805106
368	419286	90452.8	0.694944	0.914681	1.01389	0.818328
369	419286	90443.1	0.362712	0.931422	0.997773	0.776556
370	419286	90433.2	0.362712	0.765282	0.951403	0.765282
371	419287	90422.8	0.329184	0.764	0.951664	0.764
372	419287	90413.4	0.420624	0.908786	0.960239	0.756797
373	419287	90403.2	0.423672	0.924336	0.987411	0.765254
374	419288	90392.5	0.676656	0.922148	0.975052	0.778171
375	419288	90383	0.582168	0.917712	0.940072	0.742204
376	419289	90373.3	0.573024	0.911129	0.899991	0.734962
377	419289	90362.9	0.496824	0.897987	0.925079	0.674989
378	419290	90353.1	0.332232	0.652128	0.860804	0.652128
379	419290	90343.1	0.524256	0.656469	0.8917	0.656469
380	419290	90333.3	0.42672	0.839505	0.858746	0.648796
381	419291	90322.4	0.512064	0.870108	0.846791	0.647481
382	419291	90313.2	0.573024	0.672741	0.874277	0.672741
383	419340	90348.9	0.621792	0.911525	0.911525	0.709448
384	419340	90359	0.618744	0.880142	0.918907	0.701829
385	419339	90368.5	0.313944	0.648046	0.877672	0.648046
386	419339	90379	0.326136	0.654742	0.87379	0.654742
387	419339	90389.3	0.3048	0.643162	0.879085	0.643162
388	419339	90399	0.3048	0.639591	0.875297	0.639591
389	419338	90408.6	0.313944	0.902947	0.868134	0.655206
390	419338	90418.7	0.643128	0.916398	0.977663	0.732006
391	419337	90428.6	0.664464	0.942499	0.992671	0.808871
392	419337	90438.8	0.704088	0.959797	1.02526	0.825658
393	419337	90448.7	0.691896	0.964215	0.994513	0.798153
394	419337	90458.3	0.67056	0.977391	1.04213	0.816108
395	419336	90468.4	0.646176	0.964417	0.983441	0.783055
396	419335	90476.2	-0.097536	0.887109	0.920559	0.733204
397	419336	90478.6	0.621792	0.889345	0.920798	0.730442
398	419336	90489.4	0.195072	0.911752	0.923476	0.715724
399	419335	90496	0.633984	0.910668	0.927514	0.734444
400	419335	90499.1	0.643128	0.930318	0.935592	0.760309
401	419334	90508.5	0.649224	0.901108	0.935931	0.772778
402	419334	90518.6	0.664464	0.895738	0.945229	0.77327
403	419334	90528	0.664464	0.899183	0.95276	0.765829
404	419334	90539.1	0.676656	0.893243	0.958	0.787205
405	419334	90548.3	0.697992	0.890718	0.9575	0.794607
406	419333	90559.2	0.71628	0.879077	0.945821	0.797161
407	419332	90570.1	0.70104	0.877681	0.932507	0.796919
408	419332	90579	0.6858	0.87272	0.919483	0.778001
409	419332	90588.9	0.688848	0.870217	0.922429	0.786933
410	419331	90598.4	0.707136	0.867519	0.914278	0.792488
411	419331	90607.6	0.697992	0.850371	0.895494	0.772914
412	419331	90618.3	0.697992	0.845173	0.891276	0.79718
413	419331	90629.2	0.691896	0.853104	0.886527	0.83629
414	419330	90638.9	0.694944	0.853764	0.895896	0.785
415	419330	90648.5	0.679704	0.860877	0.891983	0.771736
416	419330	90658.9	0.694944	0.850165	0.888854	0.793615
417	419329	90688.5	0.576072	0.849156	0.834113	0.730874
418	419328	90699.2	0.478536	0.831564	0.80915	0.696113
419	419328	90709	0.435864	0.829553	0.803385	0.684431
420	419328	90718.4	0.316992	0.828397	0.797231	0.677228
421	419327	90728.3	0.643128	0.841605	0.853685	0.722017
422	419327	90738.4	0.697992	0.844635	0.864574	0.757831
423	419327	90748.3	0.691896	0.846322	0.835049	0.739542
424	419327	90758.8	0.713232	0.847863	0.8421	0.748877
425	419326	90768.3	0.682752	0.850299	0.848965	0.74528
426	419326	90778.9	0.344424	0.833581	0.772568	0.713723
427	419325	90788.3	0.688848	0.83921	0.840105	0.747413
428	419325	90798.4	0.682752	0.826654	0.835279	0.741219
429	419325	90808.4	0.673608	0.844802	0.824645	0.727269
430	419324	90818.3	0.673608	0.809495	0.838199	0.735497
431	419324	90828.5	0.661416	0.800941	0.797814	0.72329
432	419324	90838.6	0.65532	0.793387	0.813256	0.734665
433	419377	90584.3	0.128016	0.632197	0.632197	0.632197
434	419378	90574.8	0.524256	0.865923	0.816317	0.730414
435	419378	90564.3	0.633984	0.912338	0.900792	0.774292
436	419378	90554.5	0.673608	0.894667	0.925674	0.804439
437	419379	90544.4	0.673608	0.920534	0.955018	0.820912
438	419379	90534.7	0.67056	0.916927	0.941435	0.811878
439	419379	90524.6	0.679704	0.928969	0.95742	0.831897
440	419380	90514.4	0.673608	0.927661	0.952699	0.808135
441	419380	90504.5	0.67056	0.89387	0.930441	0.797384
445	419384	90424.4	0.469392	0.891957	0.851523	0.71338
446	419385	90415	0.484632	0.885255	0.866183	0.704377
447	419385	90404.2	0.64008	0.891917	0.911426	0.709507
448	419386	90394.2	0.448056	0.889366	0.859204	0.674939
449	419386	90385	0.484632	0.874225	0.822679	0.63601
450	419387	90374.2	0.6096	0.890862	0.854677	0.716262
451	419387	90364.7	0.39624	0.866841	0.850595	0.666456
452	419388	90355.6	0.448056	0.7994	0.7994	0.709599
453	419388	90344.6	0.65532	0.908272	0.908272	0.715721
454	419388	90334.8	0.606552	0.757348	0.757348	0.757348
455	419437	90373.2	0.682752	0.757522	0.757522	0.757522
456	419436	90383.4	0.67056	0.923752	0.847935	0.744366
457	419436	90393.1	0.658368	0.952093	0.902829	0.755491
458	419435	90403.5	0.51816	0.911716	0.855255	0.707505
459	419435	90413.2	0.50292	0.897091	0.82834	0.725418
460	419434	90423.6	0.478536	0.872441	0.814789	0.702694
461	419434	90433.7	0.466344	0.691808	0.791955	0.691808
462	419433	90443.1	0.438912	0.881322	0.795182	0.702156
463	419433	90453.3	0.445008	0.898697	0.822786	0.726278
464	419432	90463.4	0.4572	0.855262	0.810143	0.719696
465	419432	90473.2	0.417576	0.696644	0.799727	0.696644
467	419431	90513.1	0.292608	0.877163	0.802064	0.695068
468	419430	90523.3	0.338328	0.865163	0.807593	0.701352
469	419430	90533.4	0.643128	0.869011	0.826316	0.723422
470	419429	90543.3	0.658368	0.901953	0.853257	0.718803
471	419429	90553.3	0.649224	0.903596	0.8893	0.792146
472	419428	90563.7	0.637032	0.888665	0.875469	0.781737
473	419427	90572.8	0.646176	0.864108	0.842155	0.768952
474	419427	90583.1	0.6096	0.851076	0.824716	0.731199
475	419427	90592.6	0.521208	0.843437	0.788343	0.687301
476	419426	90603	0.545592	0.827029	0.787381	0.687149
477	419426	90612.8	0.618744	0.835014	0.806683	0.739168
478	419474	90654.5	0.323088	0.61661	0.61661	0.61661
479	419475	90644	0.557784	0.799913	0.751641	0.716367
480	419475	90633.9	0.423672	0.827895	0.741029	0.680225
481	419475	90624.4	0.5334	0.805204	0.758385	0.695771
482	419476	90614	0.298704	0.806793	0.711064	0.664076
483	419476	90603.6	0.4572	0.791115	0.722245	0.670013
484	419476	90594.5	0.405384	0.795579	0.71699	0.665006
485	419477	90584.1	0.377952	0.80122	0.720867	0.664469
486	419478	90574.1	0.588264	0.869068	0.805525	0.74016
487	419478	90564.2	0.6096	0.851161	0.78264	0.733947
488	419478	90554.6	0.618744	0.856827	0.793865	0.730147
489	419479	90544.2	0.633984	0.85161	0.78097	0.72944
490	419481	90504.5	0.679704	0.926339	0.859939	0.804317
491	419481	90494.4	0.694944	0.931733	0.859176	0.783988
492	419482	90484	0.170688	0.929063	0.829457	0.758926
493	419482	90474.3	0.1524	0.911174	0.792524	0.746704
494	419482	90464.5	0.646176	0.937252	0.846094	0.779648
495	419483	90454.3	0.67056	0.947003	0.872969	0.813558
496	419484	90444.2	0.554736	0.92173	0.837756	0.776551
497	419484	90434.2	0.51816	0.918398	0.846462	0.794026
498	419484	90424.2	0.588264	0.915816	0.823128	0.775103
499	419485	90414.6	0.643128	0.903631	0.822304	0.770137
500	419485	90404.9	0.65532	0.899367	0.814792	0.768649
501	419536	90392.3	0.658368	0.91442	0.78874	0.779031
502	419535	90402.3	0.6858	0.906593	0.805168	0.784657
503	419535	90413	0.630936	0.887462	0.763461	0.763461
507	419533	90469.2	0.633984	0.881098	0.7771	0.763749
508	419532	90473	0.667512	0.908106	0.81509	0.782651
509	419532	90480.6	0.100584	0.873239	0.759887	0.75074
510	419531	90488.2	0.164592	0.895777	0.773825	0.759497
511	419532	90490.9	0.682752	0.905262	0.800082	0.766956
512	419531	90493	0.691896	0.913661	0.811356	0.770793
513	419531	90501.9	0.384048	0.86589	0.756977	0.749775
514	419530	90512.4	0.697992	0.874871	0.781054	0.763943
515	419531	90522.3	0.673608	0.873943	0.749499	0.73227
516	419530	90532.4	0.292608	0.859492	0.76495	0.746644
517	419529	90542.7	0.637032	0.86413	0.770079	0.766891
518	419529	90552.4	0.637032	0.84685	0.756677	0.739715
519	419528	90562.9	0.637032	0.834642	0.737567	0.721361
520	419528	90572.5	0.618744	0.83935	0.721016	0.705124
521	419527	90582.7	0.615696	0.819661	0.723121	0.694282
522	419527	90592.3	0.612648	0.809379	0.714892	0.688333
523	419526	90603	0.359664	0.808332	0.683185	0.66681
524	419526	90612.6	0.560832	0.802178	0.711893	0.679902
525	419525	90622.7	0.585216	0.814427	0.724054	0.689369
526	419525	90632.2	0.603504	0.794509	0.720909	0.690084
527	419524	90642.1	0.582168	0.792744	0.723887	0.686593
528	419524	90652.5	0.615696	0.779157	0.704341	0.687953
529	419523	90662.1	0.582168	0.795334	0.68624	0.674381
530	419523	90671.8	0.57912	0.757875	0.683214	0.673629
531	419579	90551.9	0.612648	0.791105	0.673996	0.702397
532	419579	90541.5	0.603504	0.802972	0.678371	0.715499
533	419580	90532	0.637032	0.832339	0.701778	0.727164
534	419580	90522.1	0.64008	0.849588	0.724137	0.751922
535	419581	90511.5	0.292608	0.844265	0.694678	0.72328
536	419581	90501.6	0.292608	0.843238	0.672853	0.722615
537	419582	90491.2	0.688848	0.846182	0.714008	0.741388
538	419582	90481.4	0.6858	0.874256	0.721808	0.750617
539	419582	90472.5	0.649224	0.876637	0.718496	0.75596
540	419582	90462	0.658368	0.896455	0.768355	0.779287
541	419583	90451.5	0.67056	0.900089	0.755265	0.776326
542	419584	90442	0.652272	0.883071	0.733336	0.769099
543	419584	90432.1	0.661416	0.886938	0.734405	0.770672
544	419585	90421.9	0.658368	0.894139	0.7231	0.760673
545	419585	90411.6	0.667512	0.880412	0.724751	0.739469
546	419585	90402	0.658368	0.886391	0.714723	0.754757
547	419586	90391.2	0.664464	0.875086	0.733585	0.750588
548	419586	90381.9	0.658368	0.855748	0.704237	0.745403
549	419587	90372.1	0.652272	0.855205	0.709511	0.749069
550	419588	90362.3	0.637032	0.773113	0.773113	0.773113
551	419638	90354.8	0.637032	0.768634	0.768634	0.768634
552	419637	90364.6	0.649224	0.832075	0.656849	0.732057
553	419637	90374.5	0.633984	0.873367	0.673689	0.785015
554	419637	90384.7	0.597408	0.851728	0.647359	0.719706
555	419636	90394.3	0.585216	0.837059	0.642556	0.731966
556	419635	90404.4	0.591312	0.869925	0.69553	0.72934
557	419635	90414.7	0.65532	0.866176	0.680691	0.802133
558	419635	90424.9	0.652272	0.85515	0.675068	0.734997
559	419634	90434.6	0.633984	0.853016	0.659465	0.72729
560	419634	90444.4	0.618744	0.849348	0.670943	0.726825
561	419633	90454.6	0.62484	0.831962	0.652961	0.730463
562	419633	90465	0.234696	0.831339	0.615179	0.719286
563	419632	90474.7	0.301752	0.878282	0.639698	0.72037
564	419632	90484.5	0.298704	0.819143	0.617636	0.715183
565	419631	90494.6	0.301752	0.838197	0.62442	0.714149
566	419631	90502	0.368808	0.845383	0.612622	0.712718
567	419631	90504.8	0.637032	0.824094	0.614552	0.713647
568	419631	90514.6	0.64008	0.835969	0.659601	0.722648
569	419630	90524.3	0.64008	0.797318	0.633541	0.712968
570	419630	90534.5	0.62484	0.821567	0.68075	0.706617
571	419671	90534.6	0.612648	0.918736	0.918736	0.918736
572	419672	90524.1	0.606552	0.823895	0.601722	0.730365
573	419673	90514.4	0.554736	0.793225	0.58163	0.689763
574	419673	90504.7	0.606552	0.799797	0.601553	0.703727
575	419673	90494.8	0.621792	0.811529	0.606314	0.706133
576	419673	90484.5	0.612648	0.805375	0.594421	0.70372
577	419674	90475.3	0.618744	0.823519	0.611247	0.714312
578	419674	90464.3	0.59436	0.836369	0.636804	0.701478
579	419675	90454.4	0.621792	0.875456	0.62778	0.722519
580	419676	90444.5	0.597408	0.898451	0.663575	0.798868
581	419676	90434.8	0.62484	0.886071	0.785711	0.826621
582	419676	90425.1	0.649224	0.861692	0.752048	0.798056
583	419677	90414.8	0.603504	0.818461	0.634891	0.634891
586	418435	90390.4	0.440802	0.578674	0.638542	0.578674
587	418493	90219.8	0.330403	0.553731	0.553731	0.553731
588	418493	90229.5	0.331622	0.595998	0.442471	0.565767
589	418492	90239.4	0.324368	0.71475	0.71475	0.71475
590	418491	90249.5	0.577291	0.671602	0.671602	0.671602
591	418491	90259.8	0.606095	0.683031	0.478836	0.478836
592	418491	90269.5	0.577505	0.628274	0.464973	0.568696
593	418490	90271.2	0.00987552	0.598238	0.460717	0.544791
594	418489	90311	0.156484	0.547757	0.501999	0.547757
595	418489	90315.4	0.621609	0.557881	0.509373	0.557881
596	418488	90318.2	0.210342	0.561832	0.514933	0.561832
597	418488	90324.4	0.0376123	0.56303	0.520957	0.56303
598	418488	90329.1	0.175717	0.556542	0.525601	0.556542
599	418533	90445	0.643128	0.743615	0.724717	0.724717
600	418533	90435.6	0.661416	0.718185	0.691444	0.691444
601	418533	90425.2	0.62484	0.705938	0.7078	0.621494
602	418534	90415	0.603504	0.633189	0.675414	0.633189
603	418535	90405.1	0.36576	0.578418	0.621212	0.578418
604	418534	90395.9	0.32004	0.572833	0.610072	0.572833
605	418536	90385.1	0.353568	0.582986	0.611607	0.582986
606	418536	90375.3	0.216408	0.561054	0.580761	0.561054
607	418536	90365.8	0.079248	0.555091	0.563267	0.555091
608	418536	90355.1	0.033528	0.553563	0.578444	0.553563
609	418537	90345.8	-0.04572	0.553173	0.547567	0.553173
610	418538	90335.9	0.173736	0.56768	0.535779	0.56768
611	418538	90325.3	0.621792	0.602911	0.497481	0.517313
612	418538	90319.6	-0.112776	0.586591	0.462352	0.474711
613	418542	90261.9	0.024384	0.616138	0.47445	0.573687
614	418541	90255.3	0.234696	0.591771	0.475709	0.571703
615	418542	90245.8	0.246888	0.62732	0.464026	0.559976
616	418542	90235.6	0.252984	0.591871	0.427986	0.535657
618	418591	90264.2	0.582168	0.707601	0.707601	0.707601
619	418590	90274.2	0.414528	0.656891	0.538839	0.591709
620	418590	90284.7	0.27432	0.642567	0.517758	0.57486
621	418590	90294.6	0.237744	0.633267	0.535758	0.565105
622	418589	90304	0.085344	0.621971	0.48807	0.484829
623	418589	90314.3	0.277368	0.649225	0.56066	0.580418
624	418589	90324.2	0.32004	0.648124	0.581845	0.632921
625	418587	90354.2	0.2286	0.64372	0.579727	0.552709
626	418587	90365	0.6096	0.671201	0.693281	0.593864
627	418583	90433.7	0.332232	0.602067	0.646478	0.577052
628	418583	90443.7	0.341376	0.595225	0.650801	0.572974
629	418582	90453.7	0.356616	0.563387	0.655228	0.57098
630	418582	90464.2	0.362712	0.541037	0.653995	0.575514
631	418581	90474.6	0.399288	0.57175	0.665219	0.578395
632	418581	90484.6	0.448056	0.615936	0.687811	0.580017
633	418580	90493.6	0.56388	0.650843	0.7247	0.690253
634	418580	90503.4	0.621792	0.657221	0.761174	0.761174
635	418579	90514.4	0.649224	0.738153	0.738153	0.738153
636	418630	90509.7	0.649224	0.632531	0.758071	0.758071
637	418630	90499.7	0.271272	0.573365	0.644019	0.480724
638	418632	90459.5	0.62484	0.675084	0.733041	0.692013
639	418633	90449.6	0.630936	0.700704	0.736665	0.709101
640	418633	90439.8	0.62484	0.767704	0.733479	0.733479
641	418633	90429.6	0.62484	0.805207	0.75456	0.75456
642	418634	90420.3	0.67056	0.889987	0.751038	0.712626
643	418635	90410.2	0.667512	0.708469	0.764307	0.729128
644	418635	90399.3	0.600456	0.684964	0.669447	0.669447
645	418636	90389.5	0.664464	0.702905	0.702905	0.702905
646	418636	90379.5	0.667512	0.736571	0.736571	0.736571
647	418636	90369.9	0.6858	0.764691	0.764691	0.743525
648	418636	90359.5	0.688848	0.69915	0.703431	0.623892
649	418637	90350.5	0.478536	0.700484	0.619396	0.60945
650	418637	90340.2	0.466344	0.669239	0.611329	0.610997
651	418638	90329.9	0.341376	0.665642	0.578265	0.597585
652	418639	90319.8	0.307848	0.647489	0.56972	0.600908
653	418638	90309.9	0.286512	0.649301	0.546915	0.584922
654	418639	90300.2	0.301752	0.654302	0.543699	0.580922
655	418640	90290	0.170688	0.621939	0.52334	0.552819
656	418640	90280.3	0.24384	0.625087	0.51616	0.553848
657	418641	90269.9	0.277368	0.643236	0.526878	0.57132
658	418641	90259.8	0.286512	0.651279	0.520513	0.570917
659	418642	90250	0.265176	0.57181	0.507472	0.57181
660	418642	90239.7	0.277368	0.570154	0.503945	0.570154
661	418642	90230.2	0.280416	0.571603	0.491243	0.571603
662	418643	90220.2	0.323088	0.697075	0.482142	0.570312
663	418643	90209.9	0.652272	0.777874	0.777874	0.777874
664	418692	90248.8	0.679704	0.794115	0.794115	0.794115
665	418692	90258.5	0.277368	0.619746	0.544933	0.592209
666	418691	90279.3	0.240792	0.623459	0.531812	0.560893
667	418690	90288.8	0.33528	0.654719	0.572944	0.583534
668	418690	90298.4	0.307848	0.676413	0.577735	0.577735
669	418689	90308.1	0.344424	0.700207	0.595334	0.595334
670	418689	90318.8	0.688848	0.764913	0.625547	0.625547
671	418685	90398.8	0.661416	0.711052	0.727445	0.719282
674	418736	90394.5	0.673608	0.711315	0.726273	0.702587
675	418736	90384.6	0.664464	0.707635	0.825799	0.825799
676	418738	90344.9	0.664464	0.81254	0.81254	0.81254
677	418738	90335.2	0.673608	0.717318	0.717318	0.717318
678	418738	90325.3	0.509016	0.673123	0.624846	0.730758
679	418739	90314.7	0.347472	0.691522	0.635255	0.635255
680	418740	90304.6	0.694944	0.729755	0.6715	0.6715
681	418740	90295.4	0.344424	0.681832	0.598646	0.694804
682	418740	90285	0.25908	0.636458	0.587986	0.580301
683	418740	90275.1	0.231648	0.661618	0.569069	0.593002
684	418741	90264.6	0.240792	0.643903	0.54962	0.517599
685	418741	90255.2	0.25908	0.659311	0.560955	0.560955
686	418795	90183.4	0.65532	0.723956	0.723956	0.723956
687	418794	90193.5	0.499872	0.677041	0.597526	0.60778
688	418794	90203.7	0.341376	0.773029	0.569487	0.60013
689	418793	90213.9	0.445008	0.665614	0.572959	0.584741
690	418793	90223.7	0.240792	0.662078	0.662078	0.567799
691	418793	90233.7	0.240792	0.67784	0.67784	0.571246
692	418792	90243.4	0.246888	0.582229	0.582229	0.582229
693	418792	90253.5	0.256032	0.673943	0.673943	0.569429
694	418791	90263.5	0.219456	0.667779	0.590419	0.568202
695	418791	90273.9	0.222504	0.657603	0.588751	0.592044
696	418790	90283.7	0.195072	0.654764	0.588893	0.593822
697	418790	90294	0.2286	0.6532	0.583189	0.607998
698	418790	90303.6	0.252984	0.654117	0.587722	0.607179
699	418789	90313.5	0.27432	0.6621	0.619888	0.610877
700	418789	90323.4	0.307848	0.748118	0.622847	0.622847
701	418788	90333.4	0.643128	0.732069	0.732069	0.732069
702	418787	90343.7	0.643128	0.715521	0.715521	0.715521
703	418785	90393.5	0.649224	0.722541	0.718738	0.718738
704	418785	90403.6	0.652272	0.70261	0.722901	0.721412

## Sheet: Biophysical
Core	Depth (cm)	Total Biomass (g/cm3)	Dry Bulk Density (g/cm3)	w (%)
Discharge	5	0.0382851	0.677367	85.0552
	10	0.0726994	0.357622	180.048
	15	0.0983508	0.201183	399.793
	20	0.0863015	0.161144	515.504
	25	0.0666916	0.142987	497.669
Interior 20m	5	0.0453897	0.382441	165.013
	10	0.0676909	0.214556	365.082
	15	0.0679046	0.162882	456.118
	20	0.0596549	0.134228	519.402
	25	0.0548503	0.124988	534.875
Interior 40m	5	0.0317336	0.525229	114.335
	10	0.0274067	0.495438	124.52
	15	0.053214	0.183606	473.595
	20	0.0522236	0.137589	593.223
	25	0.039196	0.124118	490.123
	30	0.0420594	0.132576	459.752
Natural Ridge 20m	5	0.0511992	0.447763	149.935
	10	0.0624771	0.194407	358.509
	15	0.0668315	0.179166	438.19
	20	0.0511862	0.140641	539.057
	25	0.0481964	0.142585	528.755
Natural Ridge 40m	5	0.0319243	0.536575	107.865
	10	0.0400448	0.492527	139.253
	15	0.041762	0.277662	281.146
	20	0.0529651	0.155034	522.495
	25	0.0488186	0.124577	356.277
Natural Ridge 60m	5	0.0352772	0.639139	105.329
	10	0.0254295	0.656448	110.137
	15	0.0164872	0.64294	118.978
	20	0.0511933	0.224419	355.469
	25	0.0326498	0.164856	419.846
Natural Ridge 100m	5	0.0144611	0.459621	78.7642
	10	0.0216467	0.577485	82.9144
	15	0.0150028	0.535703	106.324
	20	0.00801506	0.742436	101.824
	25	0.0101756	0.524816	122.825
	30	0.0257373	0.225538	133.323
